# Supplementary material for: Factors influencing COVID-19 vaccine uptake among adults in Nigeria
Source: PLoS One. 2022 Feb 24;17(2):e0264371. doi: 10.1371/journal.pone.0264371 (PMC8870459; doi:10.1371/journal.pone.0264371)
Supplement: S2 File — (XLSX) [file pone.0264371.s002.xlsx]

## Sheet: DATA SUPPORTING FINDINGS
GENDER	AGE	AGE RANGE	REKIGION	EDUCATION	OCCUPATION RANGE	OCCUPATION	STATE OF RESIDENCE	DO YOU HAVE A CHRONIC ILLNESS	IF YES, STATE	INCOME RANGE	PRIOR DIAGNOSIS OF COVID-19	HOW LONG	DO YOU THINK THERE ARE EFFECTIVE VACCINE AVAILABLE FOR COVID-19	ARE YOU AWARE OF THE ONGOING COVID-19 VACCINATION	SOURCE OF INFORMATION ON COVID-19 VACCINATION	DO YOU THINK ENOUGH AWARENESS HAS BEEN CREATED	DO YOU THINK COVID-19 VACCINE IS SAFE	WILLING TO GET VACCINE?	WILLINGNESS SCORE	I believe vaccines are effective at preventing diseases	There is no need to get vaccine once recovered from COVID-19	I trust Scientists have developed safe COVID 19 vaccines	I trust Scientists have developed effective COVID 19 vaccines	I trust the Government to ensure that vaccines are safe	COVID 19 vaccines developed for Europe and America are safer than the vaccine	COVID 19 vaccines developed for Europe and America are more effective than the	The short period of development of COVID-19 vaccine is worrisome	I don’t believe in the existence of COVID 19	I am afraid of likely side effect of COVID 19 vaccine	PERCEPTION SCORE	AWARENESS SCORE	AWARENESS YES/ NO	PERCEPTION YES /NO
Male	23	18-29	Islam	Secondary	nonhealthworkers	Student	Abjuja	No		<#18,000	No		Maybe	Yes	Social media	No	Not sure	sat	Yes	Strongly agree	Strongly disagree	Neutral	Neutral	Strongly Agree	developed for Nigeria	vaccine developed for Nigeria	Agree	Strongly disagree	Strongly Agree	SAT	UNSAT	NO	YES
Female	38	30-39	Islam	Masters and above	healthworkers	Healthworker	Abuja	No		#100,000- #300,000	No		Maybe	Yes	Health worker, Media: Television/ Radio/ Newspaper	Yes	Not sure	sat	Yes	Agree	Disagree	Agree	Neutral	Agree	Agree	Neutral	Agree	Disagree	Agree	UNSAT	SAT	YES	NO
Male	20	18-29	Islam	Bachelor's degree	nonhealthworkers	Student	Abuja	No		<#18,000	No		No	Yes	Social media, Friends/ family	Yes	Not sure	unsat	No	Agree	Neutral	Disagree	Disagree	Strongly disagree	Neutral	Neutral	Strongly Agree	Disagree	Strongly Agree	UNSAT	UNSAT	NO	NO
Female	36	30-39	Islam	Masters and above	nonhealthworkers	Business man/ woman	Abuja	No		#50,000- #99,000	No		Maybe	Yes	Social media	Yes	Not sure	unsat	No	Strongly agree	Strongly Agree	Neutral	Neutral	Strongly disagree	Neutral	Neutral	Strongly Agree	Strongly disagree	Strongly Agree	UNSAT	SAT	YES	NO
Female	29	18-29	Islam	Masters and above	nonhealthworkers	Engineer	Abuja	No		#100,000- #300,000	No		Maybe	Yes	Social media	Yes	Yes	sat	Yes	Agree	Disagree	Neutral	Neutral	Neutral	Disagree	Disagree	Disagree	Strongly disagree	Disagree	SAT	SAT	YES	YES
Female	23	18-29	Islam	Bachelor's degree	nonhealthworkers	Student	Abuja	No		#50,000- #99,000	No		Maybe	Yes	Media: Television/ Radio/ Newspaper	No	Yes	sat	Yes	Agree	Strongly disagree	Neutral	Neutral	Agree	Strongly agree	Strongly agree	Agree	Strongly disagree	Agree	UNSAT	SAT	YES	NO
Male	18	18-29	Islam	Secondary	nonhealthworkers	Student	Abuja	No		#100,000- #300,000	No		Maybe	Yes	Media: Television/ Radio/ Newspaper	Yes	No	unsat	No	Disagree	Agree	Disagree	Disagree	Disagree	Disagree	Disagree	Neutral	Strongly disagree	Agree	UNSAT	SAT	YES	NO
Female	20	18-29	Islam	Bachelor's degree	nonhealthworkers	Student	Abuja	No		#100,000- #300,000	No		No	Yes	Media: Television/ Radio/ Newspaper, Social media	Yes	Not sure	sat	Yes	Agree	Strongly disagree	Neutral	Neutral	Agree	Neutral	Neutral	Neutral	Disagree	Agree	UNSAT	UNSAT	NO	NO
Female	19	18-29	Islam	Bachelor's degree	nonhealthworkers	Student	Abuja	Yes	Ulcer	<#18,000	No		No	Yes	Friends/ family	Yes	Not sure	unsat	No	Strongly disagree	Strongly Agree	Disagree	Disagree	Strongly disagree	Strongly agree	Strongly agree	Strongly Agree	Strongly disagree	Strongly Agree	UNSAT	UNSAT	NO	NO
Male	24	18-29	Christainity	Secondary	nonhealthworkers	Student	Abuja	No		#50,000- #99,000	No		Maybe	Yes	Friends/ family	No	Not sure	unsat	No	Disagree	Disagree	Neutral	Neutral	Neutral	Agree	Agree	Agree	Disagree	Agree	UNSAT	UNSAT	NO	NO
Female	22	18-29	Christainity	Bachelor's degree	nonhealthworkers	Student	Abuja	No		<#18,000	No		Maybe	Yes	Social media	Yes	No	unsat	No	Agree	Neutral	Agree	Agree	Disagree	Neutral	Neutral	Agree	Neutral	Agree	UNSAT	SAT	YES	NO
Male	20	18-29	Islam	Secondary	nonhealthworkers	Student	Abuja	No		#50,000- #99,000	No		No	Yes	Friends/ family	No	No	unsat	No	Strongly agree	Neutral	Neutral	Neutral	Neutral	Strongly agree	Strongly agree	Strongly Agree	Strongly disagree	Strongly Agree	UNSAT	UNSAT	NO	NO
Female	30	30-39	Islam	Diploma	healthworkers	Healthworker	Abuja	No		<#18,000	No		No	Yes	Health worker, Media: Television/ Radio/ Newspaper, Social media	Yes	Yes	sat	Yes	Agree	Strongly disagree	Agree	Agree	Strongly Agree	Strongly disagree	Strongly disagree	Agree	Strongly disagree	Neutral	SAT	SAT	YES	YES
Female	35	30-39	Christainity	Masters and above	healthworkers	Healthworker	Abuja	No		#100,000- #300,000	No		Yes	Yes	Health worker, Media: Television/ Radio/ Newspaper, Social media, Friends/ family	Yes	Yes	sat	Yes	Strongly agree	Strongly disagree	Neutral	Neutral	Neutral	Disagree	Disagree	Agree	Strongly disagree	Neutral	SAT	SAT	YES	YES
Male	27	18-29	Islam	Masters and above	nonhealthworkers	Student	Abuja	No		#100,000- #300,000	No		Maybe	Yes	Media: Television/ Radio/ Newspaper	No	Not sure	sat	Yes	Strongly agree	Disagree	Agree	Strongly Agree	Neutral	Agree	Agree	Strongly Agree	Strongly disagree	Agree	UNSAT	UNSAT	NO	NO
Female	43	40-49	Christainity	Masters and above	nonhealthworkers	Government official	Abuja	No		>#300,000	No		No	Yes	Media: Television/ Radio/ Newspaper	Yes	Not sure	unsat	No	Strongly agree	Neutral	Neutral	Neutral	Strongly disagree	Neutral	Neutral	Agree	Strongly disagree	Neutral	UNSAT	UNSAT	NO	NO
Female	36	30-39	Christainity	Masters and above	healthworkers	Healthworker	Abuja	No		#100,000- #300,000	No		Yes	Yes	Media: Television/ Radio/ Newspaper	Yes	Yes	sat	Yes	Strongly agree	Strongly disagree	Strongly agree	Strongly Agree	Disagree	Strongly disagree	Strongly disagree	Neutral	Strongly disagree	Strongly disagree	SAT	SAT	YES	YES
Female	32	30-39	Islam	Masters and above	healthworkers	Healthworker	Abuja	No		#100,000- #300,000	No		Maybe	Yes	Media: Television/ Radio/ Newspaper	Yes	Not sure	unsat	No	Agree	Neutral	Neutral	Agree	Agree	Neutral	Neutral	Strongly Agree	Strongly disagree	Neutral	UNSAT	SAT	YES	NO
Female	55	50-59	Christainity	Masters and above	healthworkers	Healthworker	Abuja	Yes	High Blood pressure	>#300,000	No		Yes	Yes	Health worker, Media: Television/ Radio/ Newspaper	Yes	Yes	sat	Yes	Strongly agree	Strongly disagree	Strongly agree	Strongly Agree	Agree	Strongly disagree	Strongly disagree	Agree	Strongly disagree	Agree	SAT	SAT	YES	YES
Female	39	30-39	Islam	Masters and above	healthworkers	Healthworker	Abuja	No		#100,000- #300,000	Yes	6months ago	Yes	Yes	Health worker, Media: Television/ Radio/ Newspaper, Social media	Yes	Yes	sat	Yes	Strongly agree	Strongly disagree	Agree	Agree	Disagree	Disagree	Disagree	Agree	Strongly disagree	Agree	SAT	SAT	YES	YES
Male	38	30-39	Christainity	Bachelor's degree	healthworkers	Healthworker	Akwa Ibom State	No		#100,000- #300,000	No		Yes	Yes	Health worker, Media: Television/ Radio/ Newspaper, Social media	No	No	unsat	No	Strongly agree	Strongly Agree	Strongly disagree	Agree	Strongly disagree	Disagree	Disagree	Strongly Agree	Strongly disagree	Strongly Agree	UNSAT	UNSAT	NO	NO
Male	31	30-39	Christainity	Masters and above	nonhealthworkers	Lecturer/ Researcher	Anambra	No		#100,000- #300,000	No		Maybe	Yes	Health worker, Media: Television/ Radio/ Newspaper, Social media, Friends/ family	Yes	Not sure	sat	Yes	Agree	Neutral	Neutral	Neutral	Disagree	Neutral	Neutral	Strongly Agree	Disagree	Agree	UNSAT	SAT	YES	NO
Female	52	50-59	Christainity	Masters and above	healthworkers	Healthworker	Benue	No		#100,000- #300,000	No		Yes	Yes	Health worker, Media: Television/ Radio/ Newspaper, Social media	No	Yes	sat	Yes	Strongly agree	Strongly disagree	Strongly agree	Strongly Agree	Strongly Agree	Neutral	Neutral	Agree	Strongly disagree	Strongly disagree	SAT	SAT	YES	YES
Female	45	40-49	Christainity	Bachelor's degree	healthworkers	Healthworker	Benue	No		#100,000- #300,000	No		Yes	Yes	Health worker	Yes	Not sure	unsat	No	Agree	Neutral	Disagree	Disagree	Strongly disagree	Strongly agree	Strongly agree	Strongly Agree	Strongly disagree	Strongly Agree	UNSAT	SAT	YES	NO
Male	44	40-49	Islam	Masters and above	healthworkers	Healthworker	Borno	No		>#300,000	No		Yes	Yes	Media: Television/ Radio/ Newspaper	Yes	Yes	sat	Yes	Strongly agree	Strongly disagree	Strongly agree	Strongly Agree	Strongly disagree	Strongly disagree	Strongly disagree	Strongly disagree	Strongly disagree	Strongly disagree	SAT	SAT	YES	YES
Male	32	30-39	Christainity	Bachelor's degree	nonhealthworkers	Lecturer/ Researcher	Borno	No		#100,000- #300,000	No		No	Yes	Health worker, Media: Television/ Radio/ Newspaper	Yes	Not sure	unsat	No	Strongly agree	Disagree	Neutral	Neutral	Disagree	Disagree	Disagree	Neutral	Strongly disagree	Strongly Agree	UNSAT	UNSAT	NO	NO
Male	21	18-29	Islam	Diploma	nonhealthworkers	Unemployed	Borno	No	Nill	<#18,000	No	No	Maybe	Yes	Social media	No	Yes	sat	Yes	Agree	Agree	Agree	Agree	Agree	Agree	Agree	Strongly Agree	Disagree	Disagree	UNSAT	SAT	YES	NO
Female	48	40-49	Christainity	Masters and above	healthworkers	Healthworker	Cross river state	No		>#300,000	No		Yes	Yes	Health worker, Media: Television/ Radio/ Newspaper, Social media, Friends/ family	Yes	No	unsat	No	Strongly disagree	Strongly disagree	Neutral	Neutral	Strongly disagree	Strongly disagree	Strongly disagree	Strongly Agree	Strongly disagree	Strongly Agree	UNSAT	SAT	YES	NO
Female	18	18-29	Christainity	Secondary	nonhealthworkers	Student	Cross river state	No		#18,000- #49,000	No		Maybe	Yes	Friends/ family	No	Not sure	unsat	No	Neutral	Neutral	Neutral	Neutral	Agree	Neutral	Neutral	Neutral	Neutral	Strongly Agree	UNSAT	UNSAT	NO	NO
Female	18	18-29	Christainity	Secondary	nonhealthworkers	Student	Cross river state	No		#18,000- #49,000	No		Maybe	Yes	Friends/ family	No	Not sure	unsat	No	Neutral	Neutral	Neutral	Neutral	Agree	Neutral	Neutral	Neutral	Neutral	Strongly Agree	UNSAT	UNSAT	NO	NO
Male	39	30-39	Christainity	Masters and above	nonhealthworkers	Lecturer/ Researcher	Delta State	No		#100,000- #300,000	No		Maybe	Yes	Media: Television/ Radio/ Newspaper, Social media	No	Yes	sat	Yes	Strongly agree	Strongly disagree	Agree	Agree	Agree	Neutral	Neutral	Agree	Strongly disagree	Agree	SAT	SAT	YES	YES
Female	34	30-39	Islam	Bachelor's degree	nonhealthworkers	Business man/ woman	Delta State	No		#18,000- #49,000	No		Yes	Yes	Social media	Yes	Yes	sat	Yes	Agree	Neutral	Neutral	Neutral	Neutral	Neutral	Neutral	Disagree	Strongly disagree	Agree	UNSAT	SAT	YES	NO
Male	33	30-39	Christainity	Masters and above	healthworkers	Healthworker	Ebonyi	No		>#300,000	No		No	Yes	Health worker, Media: Television/ Radio/ Newspaper, Social media, Friends/ family	Yes	Yes	sat	Yes	Strongly agree	Neutral	Strongly agree	Neutral	Strongly Agree	Neutral	Strongly disagree	Agree	Strongly disagree	Neutral	SAT	SAT	YES	YES
Male	45	40-49	Islam	Masters and above	nonhealthworkers	Lecturer/ Researcher	Ekiti	No		#100,000- #300,000	No		Maybe	Yes	Media: Television/ Radio/ Newspaper	No	Not sure	unsat	No	Agree	Agree	Neutral	Neutral	Strongly disagree	Agree	Agree	Disagree	Strongly disagree	Agree	UNSAT	UNSAT	NO	NO
Male	48	40-49	Christainity	Masters and above	nonhealthworkers	Government official	Ekiti	No		#100,000- #300,000	Yes	Two months ago	No	Yes	Health worker	No	Yes	sat	Yes	Agree	Agree	Neutral	Neutral	Disagree	Neutral	Neutral	Agree	Strongly disagree	Strongly Agree	UNSAT	UNSAT	NO	NO
Male	30	30-39	Christainity	Bachelor's degree	healthworkers	Healthworker	Ekiti	No		#100,000- #300,000	No		No	Yes	Health worker, Media: Television/ Radio/ Newspaper, Social media	Yes	Yes	sat	Yes	Strongly agree	Disagree	Neutral	Neutral	Neutral	Disagree	Disagree	Strongly Agree	Strongly disagree	Neutral	SAT	SAT	YES	YES
Female	42	40-49	Christainity	Masters and above	nonhealthworkers	Business man/ woman	Enugu	No		#50,000- #99,000	No		No	Yes	Media: Television/ Radio/ Newspaper, Friends/ family	No	Yes	sat	Yes	Strongly agree	Strongly disagree	Strongly agree	Strongly Agree	Neutral	Disagree	Strongly agree	Disagree	Strongly disagree	Strongly disagree	SAT	UNSAT	NO	YES
Male	29	18-29	Christainity	Bachelor's degree	nonhealthworkers	Teacher	Enugu	No		<#18,000	No		Maybe	Yes	Media: Television/ Radio/ Newspaper	Yes	Not sure	unsat	No	Agree	Neutral	Neutral	Neutral	Neutral	Neutral	Neutral	Agree	Disagree	Strongly Agree	UNSAT	SAT	YES	NO
Female	27	18-29	Christainity	Bachelor's degree	nonhealthworkers	Unemployed	Enugu	No		<#18,000	No		Maybe	Yes	Media: Television/ Radio/ Newspaper	No	Not sure	unsat	No	Neutral	Agree	Neutral	Neutral	Disagree	Neutral	Neutral	Neutral	Disagree	Agree	UNSAT	UNSAT	NO	NO
Male	46	40-49	Christainity	Masters and above	healthworkers	Healthworker	Enugu	No		#100,000- #300,000	No		Yes	Yes	Media: Television/ Radio/ Newspaper, Social media	No	Not sure	sat	Yes	Agree	Disagree	Neutral	Neutral	Disagree	Agree	Neutral	Agree	Disagree	Strongly Agree	UNSAT	UNSAT	NO	NO
Female	19	18-29	Christainity	Secondary	nonhealthworkers	Student	Gombe	No		<#18,000	No		Maybe	Yes	Media: Television/ Radio/ Newspaper	Yes	Not sure	unsat	No	Agree	Disagree	Agree	Agree	Strongly disagree	Neutral	Neutral	Strongly Agree	Neutral	Strongly Agree	UNSAT	SAT	YES	NO
Male	33	30-39	Islam	Masters and above	healthworkers	Healthworker	Kaduna	No		>#300,000	No		Yes	Yes	Health worker, Media: Television/ Radio/ Newspaper, Social media	No	Yes	sat	Yes	Strongly disagree	Disagree	Agree	Agree	Agree	Strongly disagree	Strongly disagree	Agree	Strongly disagree	Agree	SAT	SAT	YES	YES
Female	21	18-29	Islam	Bachelor's degree	nonhealthworkers	Student	Kaduna	No		<#18,000	No		Maybe	Yes	Social media	Yes	Not sure	sat	Yes	Neutral	Disagree	Neutral	Neutral	Neutral	Neutral	Neutral	Neutral	Disagree	Neutral	UNSAT	SAT	YES	NO
Male	23	18-29	Islam	Secondary	nonhealthworkers	Business man/ woman	Kaduna	No	No	>#300,000	No	20 days	Maybe	No	Health worker	No	Yes	sat	Yes	Agree	Neutral	Disagree	Strongly disagree	Disagree	Strongly disagree	Disagree	Disagree	Strongly Agree	Neutral	UNSAT	UNSAT	NO	NO
Male	22	18-29	Islam	Secondary	nonhealthworkers	Student	Kaduna	No		<#18,000	No		Maybe	No	None	No	Not sure	sat	Yes	Strongly agree	Neutral	Agree	Agree	Agree	Strongly agree	Neutral	Agree	Strongly disagree	Neutral	UNSAT	UNSAT	NO	NO
Female	26	18-29	Christainity	Bachelor's degree	nonhealthworkers	Student	Kaduna	No		<#18,000	No		Maybe	Yes	Media: Television/ Radio/ Newspaper	No	Not sure	unsat	No	Agree	Neutral	Neutral	Neutral	Neutral	Agree	Agree	Agree	Disagree	Agree	UNSAT	UNSAT	NO	NO
Male	32	30-39	Christainity	Masters and above	nonhealthworkers	Student	Kano	No		#50,000- #99,000	No		No	Yes	Media: Television/ Radio/ Newspaper	No	Not sure	unsat	No	Strongly agree	Disagree	Neutral	Neutral	Neutral	Agree	Agree	Strongly Agree	Disagree	Agree	UNSAT	UNSAT	NO	NO
Male	61	60-69	Islam	Masters and above	nonhealthworkers	Business man/ woman	Kano	No		#100,000- #300,000	No		Maybe	Yes	Media: Television/ Radio/ Newspaper	Yes	Yes	sat	Yes	Agree	Strongly disagree	Agree	Agree	Agree	Neutral	Neutral	Neutral	Disagree	Neutral	SAT	SAT	YES	YES
Female	48	40-49	Islam	Masters and above	healthworkers	Healthworker	Kano	No	No	>#300,000	No		Maybe	Yes	Health worker	No	Not sure	sat	Yes	Strongly agree	Disagree	Agree	Agree	Agree	Disagree	Disagree	Agree	Strongly disagree	Agree	SAT	UNSAT	NO	YES
Female	52	50-59	Christainity	Bachelor's degree	nonhealthworkers	Legal practitioner	Kano	No		#100,000- #300,000	No		Maybe	Yes	Media: Television/ Radio/ Newspaper, Friends/ family	Yes	Yes	sat	Yes	Strongly disagree	Neutral	Neutral	Neutral	Neutral	Neutral	Neutral	Disagree	Agree	Neutral	UNSAT	SAT	YES	NO
Female	26	18-29	Christainity	Bachelor's degree	healthworkers	Healthworker	Kano	No		#100,000- #300,000	No		No	Yes	Health worker, Media: Television/ Radio/ Newspaper, Social media	Yes	Yes	sat	Yes	Agree	Disagree	Agree	Agree	Agree	Agree	Agree	Neutral	Strongly disagree	Agree	UNSAT	SAT	YES	NO
Male	45	40-49	Islam	Bachelor's degree	healthworkers	Healthworker	Kano	No		#100,000- #300,000	No		No	Yes	Health worker, Media: Television/ Radio/ Newspaper, Social media, Friends/ family	Yes	Not sure	sat	Yes	Neutral	Neutral	Neutral	Neutral	Neutral	Neutral	Neutral	Strongly Agree	Disagree	Strongly Agree	UNSAT	UNSAT	NO	NO
Male	38	30-39	Islam	Masters and above	nonhealthworkers	Lecturer/ Researcher	Kano	No		#100,000- #300,000	No		Maybe	Yes	Media: Television/ Radio/ Newspaper	Yes	No	unsat	No	Neutral	Neutral	Neutral	Disagree	Disagree	Neutral	Neutral	Disagree	Disagree	Strongly Agree	UNSAT	SAT	YES	NO
Female	50	50-59	Islam	Masters and above	healthworkers	Healthworker	Katsina	Yes	Asthma	>#300,000	No		Yes	Yes	Health worker, Media: Television/ Radio/ Newspaper, Social media, Friends/ family	Yes	Not sure	sat	Yes	Agree	Neutral	Agree	Agree	Agree	Neutral	Neutral	Strongly Agree	Strongly disagree	Agree	UNSAT	SAT	YES	NO
Male	35	30-39	Islam	Bachelor's degree	healthworkers	Healthworker	Katsina	No	No	<#18,000	No		Maybe	Yes	Health worker, Media: Television/ Radio/ Newspaper	No	Not sure	sat	Yes	Agree	Disagree	Neutral	Neutral	Neutral	Neutral	Neutral	Agree	Neutral	Agree	UNSAT	UNSAT	NO	NO
Male	24	18-29	Islam	Bachelor's degree	nonhealthworkers	Teacher	Kwara	No		#18,000- #49,000	No		Maybe	Yes	Health worker	Yes	Yes	sat	Yes	Neutral	Neutral	Neutral	Neutral	Neutral	Disagree	Strongly disagree	Disagree	Disagree	Neutral	SAT	SAT	YES	YES
Female	54	50-59	Islam	Masters and above	nonhealthworkers	Retiree	Kwara	Yes		#100,000- #300,000	No		No	Yes	Media: Television/ Radio/ Newspaper, Social media, Friends/ family	Yes	Yes	sat	Yes	Agree	Strongly disagree	Strongly disagree	Strongly Agree	Agree	Disagree	Strongly disagree	Disagree	Strongly disagree	Strongly disagree	SAT	SAT	YES	YES
Male	27	18-29	Islam	Bachelor's degree	healthworkers	Healthworker	Kwara	No		#50,000- #99,000	Yes	1 month	Yes	Yes	Health worker, Media: Television/ Radio/ Newspaper, Social media, Friends/ family	Yes	Yes	sat	Yes	Agree	Disagree	Agree	Agree	Disagree	Disagree	Disagree	Neutral	Disagree	Disagree	SAT	SAT	YES	YES
Male	49	40-49	Islam	Bachelor's degree	nonhealthworkers	Teacher	Kwara	No		#18,000- #49,000	No		Maybe	Yes	Media: Television/ Radio/ Newspaper, Friends/ family	No	Not sure	unsat	No	Disagree	Disagree	Neutral	Neutral	Disagree	Agree	Agree	Strongly Agree	Strongly disagree	Strongly Agree	UNSAT	UNSAT	NO	NO
Female	59	50-59	Christainity	Bachelor's degree	healthworkers	Healthworker	Kwara	No		>#300,000	No		Maybe	Yes	Health worker	Yes	Yes	sat	Yes	Strongly agree	Strongly disagree	Agree	Agree	Agree	Strongly disagree	Strongly disagree	Disagree	Strongly disagree	Disagree	SAT	SAT	YES	YES
Female	18	18-29	Islam	Secondary	nonhealthworkers	Student	Kwara	No		<#18,000	No		Maybe	Yes	Media: Television/ Radio/ Newspaper, Friends/ family	Yes	Not sure	sat	Yes	Neutral	Disagree	Neutral	Neutral	Neutral	Neutral	Neutral	Neutral	Strongly disagree	Agree	UNSAT	SAT	YES	NO
Female	51	50-59	Islam	Bachelor's degree	healthworkers	Healthworker	Lagos State	No	No	#100,000- #300,000	No	No	Maybe	Yes	Health worker	No	Yes	sat	Yes	Agree	Disagree	Agree	Agree	Agree	Neutral	Strongly disagree	Disagree	Disagree	Agree	SAT	SAT	YES	YES
Female	51	50-59	Islam	Bachelor's degree	healthworkers	Healthworker	Lagos State	No	No	#100,000- #300,000	No	No	Maybe	Yes	Health worker	No	Yes	sat	Yes	Agree	Disagree	Agree	Agree	Agree	Neutral	Strongly disagree	Disagree	Disagree	Agree	SAT	SAT	YES	YES
Female	28	18-29	Islam	Bachelor's degree	healthworkers	Healthworker	Lagos State	No		#50,000- #99,000	No		Maybe	Yes	Health worker	Yes	Not sure	sat	Yes	Agree	Strongly disagree	Neutral	Agree	Neutral	Neutral	Neutral	Disagree	Disagree	Strongly Agree	UNSAT	SAT	YES	NO
Male	29	18-29	Christainity	Diploma	healthworkers	Healthworker	Lagos State	No		#18,000- #49,000	No		Maybe	Yes	Health worker, Media: Television/ Radio/ Newspaper, Social media, Friends/ family	Yes	Not sure	sat	Yes	Strongly disagree	Neutral	Agree	Neutral	Agree	Strongly disagree	Strongly disagree	Agree	Neutral	Agree	UNSAT	SAT	YES	NO
Male	34	30-39	Islam	Bachelor's degree	healthworkers	Healthworker	Lagos State	No		#50,000- #99,000	No		No	Yes	Health worker	Yes	Yes	sat	Yes	Agree	Strongly disagree	Strongly agree	Agree	Agree	Strongly disagree	Strongly disagree	Disagree	Strongly disagree	Neutral	SAT	SAT	YES	YES
Female	37	30-39	Islam	Masters and above	healthworkers	Healthworker	Lagos State	No		>#300,000	Yes	1 year	No	Yes	Health worker, Media: Television/ Radio/ Newspaper, Social media, Friends/ family	Yes	Yes	sat	Yes	Strongly agree	Disagree	Agree	Agree	Agree	Disagree	Disagree	Neutral	Disagree	Neutral	SAT	SAT	YES	YES
Female	44	40-49	Islam	Bachelor's degree	nonhealthworkers	Business man/ woman	Lagos State	No		#18,000- #49,000	No		Maybe	Yes	Friends/ family	No	Not sure	sat	Yes	Neutral	Disagree	Neutral	Neutral	Agree	Neutral	Neutral	Agree	Neutral	Agree	UNSAT	UNSAT	NO	NO
Female	24	18-29	Christainity	Bachelor's degree	healthworkers	Healthworker	Lagos State	No		#100,000- #300,000	No		Yes	Yes	Media: Television/ Radio/ Newspaper	Yes	Not sure	unsat	No	Agree	Disagree	Neutral	Neutral	Neutral	Neutral	Neutral	Neutral	Neutral	Agree	UNSAT	SAT	YES	NO
Female	61	60-69	Islam	Masters and above	healthworkers	Healthworker	Lagos State	No		>#300,000	No	No	Maybe	Yes	Health worker, Media: Television/ Radio/ Newspaper, Social media, Friends/ family	Yes	Yes	sat	Yes	Agree	Agree	Agree	Agree	Agree	Neutral	Disagree	Agree	Strongly disagree	Disagree	SAT	SAT	YES	YES
Female	18	18-29	Islam	Secondary	nonhealthworkers	Student	Lagos State	No		<#18,000	No		Yes	Yes	Health worker, Social media, Friends/ family	No	No	unsat	No	Strongly agree	Disagree	Disagree	Disagree	Strongly disagree	Agree	Agree	Strongly Agree	Strongly disagree	Neutral	UNSAT	UNSAT	NO	NO
Female	19	18-29	Christainity	Diploma	nonhealthworkers	Student	Lagos State	No		<#18,000	No		No	Yes	Health worker, Social media	No	Not sure	unsat	No	Neutral	Neutral	Neutral	Neutral	Strongly disagree	Disagree	Disagree	Agree	Neutral	Strongly Agree	UNSAT	UNSAT	NO	NO
Female	49	40-49	Islam	Bachelor's degree	nonhealthworkers	Business man/ woman	Lagos State	No		#100,000- #300,000	No		Maybe	Yes	Media: Television/ Radio/ Newspaper, Social media, Friends/ family	Yes	Not sure	sat	Yes	Agree	Disagree	Neutral	Neutral	Neutral	Agree	Neutral	Agree	Neutral	Neutral	UNSAT	SAT	YES	NO
Female	23	18-29	Islam	Secondary	nonhealthworkers	Student	Lagos State	No		<#18,000	No		No	Yes	Health worker	No	Yes	sat	Yes	Agree	Disagree	Agree	Agree	Agree	Disagree	Disagree	Neutral	Strongly disagree	Neutral	SAT	UNSAT	NO	YES
Male	66	60-69	Christainity	Masters and above	healthworkers	Healthworker	Lagos State	Yes	Hypertension	#100,000- #300,000	No		Maybe	Yes	Health worker, Media: Television/ Radio/ Newspaper, Social media, Friends/ family	Yes	Yes	sat	Yes	Agree	Disagree	Neutral	Neutral	Neutral	Neutral	Neutral	Neutral	Strongly disagree	Neutral	UNSAT	SAT	YES	NO
Male	65	60-69	Islam	Bachelor's degree	nonhealthworkers	Retiree	Lagos State	Yes	Heart	>#300,000	No		Maybe	Yes	Media: Television/ Radio/ Newspaper, Social media	Yes	Yes	sat	Yes	Strongly agree	Disagree	Strongly agree	Strongly Agree	Strongly Agree	Strongly disagree	Strongly disagree	Disagree	Strongly disagree	Strongly disagree	SAT	SAT	YES	YES
Female	33	30-39	Christainity	Bachelor's degree	healthworkers	Healthworker	Lagos State	No		#50,000- #99,000	No		Maybe	Yes	Health worker	Yes	Yes	sat	Yes	Agree	Disagree	Agree	Agree	Agree	Disagree	Disagree	Disagree	Strongly disagree	Neutral	SAT	SAT	YES	YES
Female	36	30-39	Christainity	Diploma	healthworkers	Healthworker	Lagos State	No	Nil	#50,000- #99,000	No		Maybe	Yes	Health worker, Media: Television/ Radio/ Newspaper, Social media, Friends/ family	Yes	Not sure	sat	Yes	Neutral	Disagree	Neutral	Neutral	Neutral	Neutral	Neutral	Neutral	Disagree	Neutral	UNSAT	SAT	YES	NO
Female	47	40-49	Christainity	Bachelor's degree	healthworkers	Healthworker	Lagos State	No		>#300,000	No		Maybe	Yes	Health worker, Media: Television/ Radio/ Newspaper, Social media, Friends/ family	Yes	Yes	sat	Yes	Strongly agree	Disagree	Strongly agree	Strongly Agree	Agree	Neutral	Neutral	Neutral	Strongly disagree	Disagree	SAT	SAT	YES	YES
Female	30	30-39	Islam	Diploma	healthworkers	Healthworker	Lagos State	No		#50,000- #99,000	Yes	9months	No	Yes	Health worker	Yes	Not sure	sat	Yes	Agree	Neutral	Agree	Agree	Agree	Neutral	Neutral	Agree	Disagree	Disagree	SAT	UNSAT	NO	YES
Female	31	30-39	Islam	Diploma	healthworkers	Healthworker	Lagos State	No		#50,000- #99,000	No		No	Yes	Media: Television/ Radio/ Newspaper	Yes	Yes	sat	Yes	Strongly agree	Strongly disagree	Strongly agree	Strongly Agree	Strongly Agree	Strongly disagree	Strongly disagree	Agree	Strongly disagree	Disagree	SAT	SAT	YES	YES
Female	31	30-39	Islam	Diploma	healthworkers	Healthworker	Lagos State	No		#50,000- #99,000	No		No	Yes	Media: Television/ Radio/ Newspaper	Yes	Yes	sat	Yes	Strongly agree	Strongly disagree	Strongly agree	Strongly Agree	Strongly Agree	Strongly disagree	Strongly disagree	Agree	Strongly disagree	Disagree	SAT	SAT	YES	YES
Female	49	40-49	Christainity	Bachelor's degree	healthworkers	Healthworker	Lagos State	No		#100,000- #300,000	No		No	Yes	Health worker	Yes	Yes	sat	Yes	Strongly disagree	Disagree	Strongly disagree	Strongly disagree	Strongly disagree	Neutral	Neutral	Disagree	Strongly disagree	Disagree	UNSAT	SAT	YES	NO
Female	46	40-49	Islam	Bachelor's degree	healthworkers	Healthworker	Lagos State	No		#50,000- #99,000	No		Maybe	Yes	Health worker	Yes	Yes	sat	Yes	Strongly agree	Strongly disagree	Strongly agree	Strongly Agree	Strongly Agree	Neutral	Neutral	Strongly Agree	Strongly disagree	Strongly disagree	SAT	SAT	YES	YES
Female	46	40-49	Islam	Bachelor's degree	healthworkers	Healthworker	Lagos State	No		#50,000- #99,000	No		Maybe	Yes	Health worker	Yes	Yes	sat	Yes	Strongly agree	Strongly disagree	Strongly agree	Strongly Agree	Strongly Agree	Neutral	Neutral	Strongly Agree	Strongly disagree	Strongly disagree	SAT	SAT	YES	YES
Female	27	18-29	Christainity	Diploma	healthworkers	Healthworker	Lagos State	No	Nil	#50,000- #99,000	No	Nil	Yes	Yes	Health worker, Media: Television/ Radio/ Newspaper, Social media, Friends/ family, Community members	Yes	Yes	sat	Yes	Strongly agree	Disagree	Agree	Agree	Agree	Disagree	Disagree	Neutral	Strongly disagree	Disagree	SAT	SAT	YES	YES
Male	25	18-29	Christainity	Bachelor's degree	healthworkers	Healthworker	Lagos State	No		#50,000- #99,000	No		No	Yes	Media: Television/ Radio/ Newspaper	No	Yes	sat	Yes	Agree	Strongly disagree	Neutral	Neutral	Agree	Neutral	Neutral	Neutral	Strongly disagree	Disagree	SAT	UNSAT	NO	YES
Male	63	60-69	Islam	Masters and above	nonhealthworkers	Retiree	Lagos State	No		>#300,000	No		Maybe	Yes	Health worker, Media: Television/ Radio/ Newspaper, Social media, Friends/ family	No	Yes	sat	Yes	Strongly agree	Strongly disagree	Agree	Agree	Agree	Disagree	Disagree	Disagree	Strongly disagree	Neutral	SAT	SAT	YES	YES
Female	37	30-39	Christainity	Diploma	healthworkers	Healthworker	Lagos State	No		#100,000- #300,000	No		No	Yes	Health worker	Yes	Yes	sat	Yes	Agree	Disagree	Agree	Agree	Agree	Disagree	Disagree	Neutral	Disagree	Disagree	SAT	SAT	YES	YES
Female	64	60-69	Christainity	Bachelor's degree	healthworkers	Healthworker	Lagos State	No		#100,000- #300,000	No		No	Yes	Media: Television/ Radio/ Newspaper	Yes	Yes	sat	Yes	Agree	Disagree	Agree	Agree	Agree	Disagree	Disagree	Neutral	Disagree	Disagree	SAT	SAT	YES	YES
Female	43	40-49	Christainity	Masters and above	healthworkers	Healthworker	Lagos State	No	No	#100,000- #300,000	No	No	No	Yes	Health worker, Media: Television/ Radio/ Newspaper, Social media, Friends/ family	Yes	Yes	sat	Yes	Agree	Strongly disagree	Agree	Agree	Agree	Strongly disagree	Strongly disagree	Agree	Strongly disagree	Agree	SAT	SAT	YES	YES
Female	58	50-59	Islam	Diploma	healthworkers	Healthworker	Lagos State	No		#100,000- #300,000	No		Maybe	Yes	Health worker, Media: Television/ Radio/ Newspaper	Yes	Yes	sat	Yes	Agree	Disagree	Agree	Strongly Agree	Strongly Agree	Disagree	Disagree	Agree	Disagree	Agree	SAT	SAT	YES	YES
Female	32	30-39	Christainity	Diploma	healthworkers	Healthworker	Lagos State	No		#50,000- #99,000	No		Maybe	Yes	Health worker, Media: Television/ Radio/ Newspaper	Yes	Yes	sat	Yes	Neutral	Disagree	Agree	Neutral	Agree	Disagree	Disagree	Agree	Disagree	Agree	UNSAT	SAT	YES	NO
Female	41	40-49	Christainity	Bachelor's degree	healthworkers	Healthworker	Lagos State	No		#100,000- #300,000	No		No	Yes	Health worker, Media: Television/ Radio/ Newspaper, Social media	Yes	Not sure	sat	Yes	Agree	Disagree	Neutral	Neutral	Neutral	Neutral	Neutral	Strongly Agree	Strongly disagree	Strongly Agree	UNSAT	UNSAT	NO	NO
Female	50	50-59	Christainity	Masters and above	healthworkers	Healthworker	Lagos State	Yes	Asthma	>#300,000	No		Maybe	Yes	Health worker, Media: Television/ Radio/ Newspaper, Social media	Yes	Not sure	sat	Yes	Agree	Strongly disagree	Neutral	Neutral	Neutral	Neutral	Neutral	Agree	Strongly disagree	Strongly disagree	SAT	SAT	YES	YES
Male	52	50-59	Christainity	Diploma	healthworkers	Healthworker	Lagos State	No		#100,000- #300,000	No		No	Yes	Health worker, Media: Television/ Radio/ Newspaper, Social media, NCDC/NPHCDA	Yes	Yes	sat	Yes	Strongly agree	Disagree	Strongly agree	Agree	Strongly Agree	Disagree	Disagree	Disagree	Strongly disagree	Disagree	SAT	SAT	YES	YES
Female	43	40-49	Christainity	Diploma	healthworkers	Healthworker	Lagos State	No		#100,000- #300,000	No		No	Yes	Health worker	Yes	Yes	sat	Yes	Agree	Strongly Agree	Agree	Agree	Agree	Disagree	Disagree	Disagree	Disagree	Agree	SAT	SAT	YES	YES
Male	62	60-69	Unaffiliated	Masters and above	healthworkers	Healthworker	Lagos State	Yes	Hypertension	>#300,000	No		No	Yes	Health worker, Media: Television/ Radio/ Newspaper	No	Yes	sat	Yes	Strongly agree	Strongly disagree	Strongly agree	Strongly Agree	Strongly Agree	Strongly disagree	Strongly disagree	Strongly disagree	Strongly disagree	Strongly disagree	SAT	UNSAT	NO	YES
Female	28	18-29	Islam	Bachelor's degree	healthworkers	Healthworker	Lagos State	No		#50,000- #99,000	Yes	12 days	No	Yes	Health worker	No	Not sure	sat	Yes	Neutral	Disagree	Neutral	Neutral	Disagree	Agree	Agree	Agree	Strongly disagree	Agree	UNSAT	UNSAT	NO	NO
Female	65	60-69	Christainity	Bachelor's degree	healthworkers	Healthworker	Lagos State	No		#100,000- #300,000	No		Maybe	Yes	Health worker, Media: Television/ Radio/ Newspaper, Social media	Yes	Yes	sat	Yes	Strongly agree	Strongly disagree	Strongly agree	Agree	Agree	Neutral	Neutral	Neutral	Strongly disagree	Disagree	SAT	SAT	YES	YES
Female	55	50-59	Christainity	Masters and above	healthworkers	Healthworker	Lagos State	No	No	#100,000- #300,000	No	No	Maybe	Yes	Health worker, Media: Television/ Radio/ Newspaper, Social media	No	Yes	sat	Yes	Agree	Disagree	Strongly agree	Agree	Strongly Agree	Neutral	Neutral	Agree	Disagree	Disagree	SAT	SAT	YES	YES
Female	32	30-39	Islam	Bachelor's degree	healthworkers	Healthworker	Lagos State	No		#18,000- #49,000	No		Maybe	Yes	Health worker	Yes	Yes	sat	Yes	Agree	Disagree	Agree	Agree	Agree	Neutral	Neutral	Neutral	Strongly Agree	Disagree	UNSAT	SAT	YES	NO
Female	34	30-39	Unaffiliated	Diploma	healthworkers	Healthworker	Lagos State	No		#50,000- #99,000	No		Maybe	Yes	Health worker	Yes	Yes	sat	Yes	Strongly disagree	Strongly Agree	Strongly agree	Agree	Agree	Disagree	Strongly disagree	Disagree	Disagree	Disagree	SAT	SAT	YES	YES
Female	38	30-39	Christainity	Masters and above	nonhealthworkers	Teacher	Lagos State	No		#100,000- #300,000	No		Maybe	Yes	Media: Television/ Radio/ Newspaper	No	Yes	sat	Yes	Strongly agree	Strongly disagree	Neutral	Neutral	Neutral	Agree	Agree	Neutral	Strongly disagree	Neutral	UNSAT	SAT	YES	NO
Male	34	30-39	Islam	Diploma	healthworkers	Healthworker	Lagos State	No		#50,000- #99,000	No		No	Yes	Health worker	Yes	Yes	sat	Yes	Agree	Agree	Agree	Agree	Agree	Disagree	Disagree	Agree	Disagree	Disagree	SAT	SAT	YES	YES
Female	27	18-29	Christainity	Bachelor's degree	nonhealthworkers	Student	Lagos State	No		#100,000- #300,000	No		Yes	Yes	Health worker, Media: Television/ Radio/ Newspaper, Social media, Friends/ family	No	Not sure	unsat	No	Strongly agree	Disagree	Neutral	Neutral	Strongly disagree	Strongly disagree	Strongly disagree	Disagree	Strongly disagree	Strongly Agree	SAT	UNSAT	NO	YES
Male	47	40-49	Christainity	Diploma	healthworkers	Healthworker	Lagos State	No		#100,000- #300,000	No		No	Yes	Health worker	No	Yes	sat	Yes	Agree	Strongly disagree	Agree	Disagree	Agree	Strongly agree	Agree	Neutral	Strongly disagree	Disagree	UNSAT	UNSAT	NO	NO
Female	25	18-29	Christainity	Bachelor's degree	healthworkers	Healthworker	Lagos State	No		#50,000- #99,000	No		No	Yes	Health worker, Media: Television/ Radio/ Newspaper, Social media	No	Yes	sat	Yes	Strongly agree	Strongly disagree	Strongly agree	Strongly Agree	Strongly Agree	Neutral	Neutral	Agree	Strongly disagree	Neutral	SAT	UNSAT	NO	YES
Female	52	50-59	Christainity	Masters and above	healthworkers	Healthworker	Lagos State	No		#100,000- #300,000	No		Maybe	Yes	Health worker, Media: Television/ Radio/ Newspaper, Social media, Friends/ family	Yes	Not sure	sat	Yes	Agree	Neutral	Neutral	Neutral	Neutral	Neutral	Neutral	Agree	Strongly disagree	Agree	UNSAT	SAT	YES	NO
Female	35	30-39	Islam	Bachelor's degree	healthworkers	Healthworker	Lagos State	No		#100,000- #300,000	No		Yes	Yes	Health worker, Media: Television/ Radio/ Newspaper, Social media	Yes	Yes	sat	Yes	Strongly disagree	Agree	Agree	Agree	Agree	Strongly disagree	Strongly disagree	Strongly Agree	Strongly disagree	Neutral	UNSAT	SAT	YES	NO
Male	47	40-49	Islam	Masters and above	nonhealthworkers	Engineer	Lagos State	No		>#300,000	No		No	Yes	Health worker, Media: Television/ Radio/ Newspaper, Social media, Friends/ family	Yes	Not sure	sat	Yes	Strongly agree	Neutral	Agree	Agree	Agree	Disagree	Disagree	Agree	Strongly disagree	Neutral	SAT	UNSAT	NO	YES
Male	54	50-59	Christainity	Masters and above	healthworkers	Healthworker	Lagos State	Yes	Hypertension	>#300,000	Yes	Non Symptomatic	No	Yes	Media: Television/ Radio/ Newspaper	Yes	Yes	sat	Yes	Strongly agree	Strongly disagree	Disagree	Agree	Agree	Strongly disagree	Strongly disagree	Agree	Strongly disagree	Agree	SAT	SAT	YES	YES
Female	36	30-39	Christainity	Masters and above	healthworkers	Healthworker	Lagos State	No		#100,000- #300,000	No		No	Yes	Health worker	Yes	Yes	sat	Yes	Strongly agree	Disagree	Strongly agree	Agree	Agree	Disagree	Disagree	Disagree	Strongly disagree	Disagree	SAT	SAT	YES	YES
Female	41	40-49	Christainity	Masters and above	healthworkers	Healthworker	Lagos State	No		>#300,000	No		Yes	Yes	Media: Television/ Radio/ Newspaper	No	Yes	sat	Yes	Strongly agree	Strongly disagree	Agree	Agree	Agree	Disagree	Disagree	Disagree	Strongly disagree	Neutral	SAT	SAT	YES	YES
Female	43	40-49	Christainity	Diploma	healthworkers	Healthworker	Lagos State	No	No	#50,000- #99,000	No	No	No	Yes	Health worker	Yes	Yes	sat	Yes	Strongly agree	Disagree	Strongly agree	Strongly Agree	Strongly Agree	Neutral	Neutral	Neutral	Strongly disagree	Agree	SAT	SAT	YES	YES
Female	45	40-49	Islam	Masters and above	nonhealthworkers	Government official	Lagos State	No		#100,000- #300,000	No		No	Yes	Health worker	Yes	Yes	sat	Yes	Strongly disagree	Strongly Agree	Agree	Agree	Agree	Neutral	Neutral	Neutral	Strongly disagree	Agree	UNSAT	SAT	YES	NO
Female	32	30-39	Christainity	Diploma	healthworkers	Healthworker	Lagos State	No		#100,000- #300,000	No		No	Yes	Health worker	Yes	Yes	sat	Yes	Strongly disagree	Disagree	Strongly disagree	Strongly disagree	Strongly disagree	Disagree	Disagree	Agree	Strongly disagree	Agree	UNSAT	SAT	YES	NO
Female	30	30-39	Christainity	Diploma	healthworkers	Healthworker	Lagos State	No		#50,000- #99,000	No		No	Yes	Health worker, Media: Television/ Radio/ Newspaper, Social media	Yes	Yes	sat	Yes	Strongly disagree	Strongly disagree	Agree	Agree	Neutral	Disagree	Disagree	Neutral	Strongly disagree	Disagree	SAT	SAT	YES	YES
Female	29	18-29	Islam	Bachelor's degree	healthworkers	Healthworker	Lagos State	No		#100,000- #300,000	Yes	Two months ago (February 2021)	No	Yes	Health worker, Social media, Friends/ family	Yes	Yes	sat	Yes	Strongly agree	Strongly disagree	Strongly agree	Strongly Agree	Agree	Disagree	Disagree	Strongly disagree	Strongly disagree	Agree	SAT	SAT	YES	YES
Male	58	50-59	Islam	Masters and above	nonhealthworkers	Government official	Lagos State	Yes	Diabetes	>#300,000	No		Yes	Yes	Media: Television/ Radio/ Newspaper	Yes	Yes	sat	Yes	Strongly agree	Strongly disagree	Strongly disagree	Strongly Agree	Strongly Agree	Disagree	Disagree	Agree	Strongly disagree	Strongly disagree	SAT	SAT	YES	YES
Female	45	40-49	Islam	Bachelor's degree	nonhealthworkers	Government official	Lagos State	No		#50,000- #99,000	No		Maybe	Yes	Media: Television/ Radio/ Newspaper	Yes	Yes	sat	Yes	Agree	Disagree	Agree	Agree	Agree	Neutral	Disagree	Disagree	Disagree	Disagree	SAT	SAT	YES	YES
Female	18	18-29	Islam	Secondary	nonhealthworkers	Student	Lagos State	No		<#18,000	No		Maybe	Yes	Media: Television/ Radio/ Newspaper, Social media, Friends/ family	No	No	unsat	No	Neutral	Neutral	Neutral	Disagree	Disagree	Neutral	Agree	Strongly Agree	Strongly disagree	Strongly Agree	UNSAT	UNSAT	NO	NO
Female	62	60-69	Christainity	Masters and above	healthworkers	Healthworker	Lagos State	No		>#300,000	No		Yes	Yes	Media: Television/ Radio/ Newspaper, On the job	Yes	Yes	sat	Yes	Strongly agree	Disagree	Agree	Agree	Strongly Agree	Disagree	Disagree	Neutral	Strongly disagree	Agree	SAT	SAT	YES	YES
Female	23	18-29	Christainity	Bachelor's degree	healthworkers	Healthworker	Lagos State	No		#50,000- #99,000	No		No	Yes	Health worker	Yes	Yes	sat	Yes	Agree	Disagree	Agree	Neutral	Agree	Disagree	Disagree	Disagree	Disagree	Agree	SAT	SAT	YES	YES
Male	35	30-39	Christainity	Diploma	nonhealthworkers	Teacher	Lagos State	No		#18,000- #49,000	No		No	No	Social media	No	Not sure	unsat	No	Disagree	Strongly disagree	Disagree	Disagree	Disagree	Disagree	Disagree	Agree	Disagree	Agree	UNSAT	UNSAT	NO	NO
Female	49	40-49	Christainity	Bachelor's degree	healthworkers	Healthworker	Lagos State	No		#100,000- #300,000	No		Maybe	Yes	Health worker	Yes	Not sure	sat	Yes	Agree	Neutral	Neutral	Neutral	Agree	Neutral	Neutral	Neutral	Neutral	Strongly disagree	UNSAT	SAT	YES	NO
Female	30	30-39	Islam	Bachelor's degree	healthworkers	Healthworker	Lagos State	No		#50,000- #99,000	No		No	Yes	Friends/ family	No	Yes	sat	Yes	Strongly agree	Strongly disagree	Strongly agree	Strongly Agree	Strongly Agree	Strongly disagree	Strongly disagree	Disagree	Strongly disagree	Agree	SAT	UNSAT	NO	YES
Female	52	50-59	Islam	Bachelor's degree	healthworkers	Healthworker	Lagos State	No		#100,000- #300,000	Yes	Last year April	Yes	Yes	Health worker	Yes	Yes	sat	Yes	Strongly agree	Disagree	Agree	Agree	Agree	Agree	Agree	Neutral	Disagree	Agree	UNSAT	SAT	YES	NO
Female	38	30-39	Christainity	Diploma	healthworkers	Healthworker	Lagos State	No		#50,000- #99,000	No		Maybe	Yes	Health worker, Media: Television/ Radio/ Newspaper, Social media, Friends/ family	Yes	Yes	sat	Yes	Strongly agree	Disagree	Agree	Agree	Strongly Agree	Neutral	Neutral	Disagree	Disagree	Agree	SAT	SAT	YES	YES
Female	43	40-49	Christainity	Diploma	healthworkers	Healthworker	Lagos State	No		#50,000- #99,000	No		No	Yes	Health worker	Yes	Yes	sat	Yes	Strongly agree	Neutral	Agree	Agree	Agree	Disagree	Disagree	Neutral	Strongly disagree	Disagree	SAT	SAT	YES	YES
Female	30	30-39	Christainity	Diploma	healthworkers	Healthworker	Lagos State	No		#18,000- #49,000	No		Maybe	Yes	Health worker	No	Yes	sat	Yes	Agree	Disagree	Agree	Neutral	Agree	Neutral	Neutral	Agree	Neutral	Neutral	UNSAT	SAT	YES	NO
Male	28	18-29	Islam	Bachelor's degree	healthworkers	Healthworker	Lagos State	No		#100,000- #300,000	No		Yes	Yes	Health worker	No	Yes	sat	Yes	Strongly agree	Strongly disagree	Strongly agree	Strongly Agree	Strongly Agree	Strongly disagree	Strongly disagree	Neutral	Strongly disagree	Disagree	SAT	SAT	YES	YES
Female	57	50-59	Christainity	Bachelor's degree	healthworkers	Healthworker	Lagos State	No	Nil	#100,000- #300,000	No	Nil	Maybe	Yes	Health worker, Media: Television/ Radio/ Newspaper, Social media	Yes	Yes	sat	Yes	Strongly agree	Strongly disagree	Strongly agree	Strongly Agree	Strongly Agree	Disagree	Disagree	Neutral	Disagree	Agree	SAT	SAT	YES	YES
Male	67	60-69	Islam	Bachelor's degree	nonhealthworkers	Retiree	Lagos State	No		#50,000- #99,000	No		Yes	Yes	Media: Television/ Radio/ Newspaper	Yes	Yes	sat	Yes	Strongly agree	Strongly disagree	Strongly agree	Strongly Agree	Strongly Agree	Strongly disagree	Strongly disagree	Strongly disagree	Strongly disagree	Disagree	SAT	SAT	YES	YES
Female	54	50-59	Christainity	Bachelor's degree	healthworkers	Healthworker	Lagos State	Yes	Hypertension	#100,000- #300,000	Yes	6wks	Yes	Yes	Health worker, Media: Television/ Radio/ Newspaper, Social media	Yes	Yes	sat	Yes	Strongly agree	Strongly disagree	Strongly agree	Strongly Agree	Strongly Agree	Strongly disagree	Strongly disagree	Strongly disagree	Strongly disagree	Strongly disagree	SAT	SAT	YES	YES
Female	57	50-59	Christainity	Bachelor's degree	healthworkers	Healthworker	Lagos State	No		#100,000- #300,000	No		No	Yes	Health worker, Media: Television/ Radio/ Newspaper	Yes	Yes	sat	Yes	Agree	Agree	Agree	Agree	Agree	Disagree	Disagree	Agree	Disagree	Disagree	SAT	SAT	YES	YES
Female	32	30-39	Islam	Bachelor's degree	nonhealthworkers	Business man/ woman	Lagos State	No		>#300,000	No		Maybe	Yes	Media: Television/ Radio/ Newspaper, Social media, Friends/ family	Yes	Yes	sat	Yes	Agree	Strongly disagree	Neutral	Neutral	Neutral	Neutral	Neutral	Neutral	Strongly disagree	Neutral	SAT	SAT	YES	YES
Female	30	30-39	Christainity	Diploma	healthworkers	Healthworker	Lagos State	No		#50,000- #99,000	No		No	Yes	Media: Television/ Radio/ Newspaper	Yes	Yes	sat	Yes	Strongly agree	Disagree	Agree	Agree	Agree	Disagree	Disagree	Agree	Strongly disagree	Agree	SAT	SAT	YES	YES
Male	48	40-49	Islam	Bachelor's degree	nonhealthworkers	Business man/ woman	Lagos State	No		#50,000- #99,000	No		Maybe	Yes	Social media	No	Yes	sat	Yes	Strongly agree	Agree	Agree	Agree	Agree	Disagree	Disagree	Neutral	Strongly disagree	Disagree	SAT	SAT	YES	YES
Female	30	30-39	Christainity	Diploma	healthworkers	Healthworker	Lagos State	No		#100,000- #300,000	No		No	Yes	Health worker	No	Yes	sat	Yes	Strongly agree	Disagree	Strongly agree	Strongly Agree	Strongly Agree	Strongly disagree	Strongly disagree	Strongly disagree	Strongly disagree	Agree	SAT	UNSAT	NO	YES
Female	50	50-59	Christainity	Masters and above	healthworkers	Healthworker	Lagos State	No		#100,000- #300,000	No		Yes	Yes	Media: Television/ Radio/ Newspaper	Yes	Yes	sat	Yes	Agree	Disagree	Agree	Agree	Agree	Strongly disagree	Strongly disagree	Neutral	Disagree	Agree	SAT	SAT	YES	YES
Male	61	60-69	Christainity	Masters and above	nonhealthworkers	Lecturer/ Researcher	Lagos State	No		>#300,000	No		Maybe	Yes	Media: Television/ Radio/ Newspaper	Yes	Yes	sat	Yes	Agree	Disagree	Agree		Neutral	Neutral	Neutral	Agree	Strongly disagree	Disagree	UNSAT	SAT	YES	NO
Male	53	50-59	Islam	Masters and above	healthworkers	Healthworker	Lagos State	No		#100,000- #300,000	No		No	Yes	Media: Television/ Radio/ Newspaper	Yes	Not sure	unsat	No	Neutral	Neutral	Disagree	Disagree	Disagree	Neutral	Neutral	Strongly Agree	Neutral	Neutral	UNSAT	UNSAT	NO	NO
Female	33	30-39	Christainity	Diploma	healthworkers	Healthworker	Lagos State	No		#50,000- #99,000	No		No	Yes	Health worker, Social media	Yes	Yes	sat	Yes	Agree	Disagree	Agree	Agree	Agree	Neutral	Neutral	Neutral	Disagree	Neutral	SAT	SAT	YES	YES
Male	31	30-39	Islam	Bachelor's degree	nonhealthworkers	Teacher	Lagos State	No		#18,000- #49,000	No		No	Yes	Friends/ family	No	Yes	sat	Yes	Agree	Disagree	Agree	Agree	Agree	Disagree	Disagree	Disagree	Strongly disagree	Disagree	SAT	UNSAT	NO	YES
Female	53	50-59	Christainity	Bachelor's degree	healthworkers	Healthworker	Lagos State	No	Nik	#100,000- #300,000	Yes	7months ago	Maybe	Yes	Health worker, Media: Television/ Radio/ Newspaper, Social media	Yes	Yes	sat	Yes	Strongly agree	Strongly disagree	Strongly agree	Strongly Agree	Strongly Agree	Disagree	Disagree	Disagree	Strongly disagree	Strongly Agree	SAT	SAT	YES	YES
Female	32	30-39	Islam	Diploma	healthworkers	Healthworker	Lagos State	No	No	#50,000- #99,000	No	No	Maybe	Yes	Health worker, Media: Television/ Radio/ Newspaper, Social media	Yes	Yes	sat	Yes	Strongly agree	Disagree	Agree	Agree	Agree	Neutral	Neutral	Agree	Disagree	Neutral	SAT	SAT	YES	YES
Female	52	50-59	Christainity	Bachelor's degree	healthworkers	Healthworker	Lagos State	No		>#300,000	No		No	Yes	Health worker, Media: Television/ Radio/ Newspaper, Social media	Yes	Yes	sat	Yes	Disagree	Disagree	Agree	Agree	Agree	Disagree	Disagree	Agree	Strongly disagree	Agree	SAT	SAT	YES	YES
Female	30	30-39	Islam	Diploma	healthworkers	Healthworker	Lagos State	No		#50,000- #99,000	Yes	2weeks	No	Yes	Health worker	Yes	Yes	sat	Yes	Agree	Disagree	Neutral	Agree	Agree	Neutral	Neutral	Neutral	Strongly disagree	Neutral	SAT	SAT	YES	YES
Female	34	30-39	Christainity	Bachelor's degree	healthworkers	Healthworker	Lagos State	No		#50,000- #99,000	No		No	Yes	Health worker, Media: Television/ Radio/ Newspaper	No	No	sat	Yes	Strongly disagree	Disagree	Agree	Agree	Agree	Agree	Neutral	Agree	Disagree	Neutral	UNSAT	UNSAT	NO	NO
Female	40	40-49	Christainity	Bachelor's degree	nonhealthworkers	Business man/ woman	Lagos State	No		<#18,000	No		Maybe	Yes	Health worker	Yes	Yes	sat	Yes	Agree	Disagree	Agree	Neutral	Strongly Agree	Strongly disagree	Strongly disagree	Strongly Agree	Strongly disagree	Strongly Agree	SAT	SAT	YES	YES
Male	35	30-39	Christainity	Masters and above	nonhealthworkers	Business man/ woman	Lagos State	No		>#300,000	Yes	14days	Yes	Yes	Media: Television/ Radio/ Newspaper	Yes	Yes	sat	Yes	Agree	Disagree	Agree	Agree	Agree	Disagree	Disagree	Disagree	Disagree	Disagree	SAT	SAT	YES	YES
Male	34	30-39	Islam	Masters and above	nonhealthworkers	Business man/ woman	Lagos State	No		>#300,000	Yes	Diagnosed in August 2020	Yes	Yes	Media: Television/ Radio/ Newspaper, Social media	Yes	Yes	sat	Yes	Strongly agree	Strongly disagree	Strongly agree	Strongly Agree	Strongly Agree	Strongly disagree	Strongly disagree	Strongly disagree	Strongly disagree	Strongly disagree	SAT	SAT	YES	YES
Male	42	40-49	Islam	Masters and above	nonhealthworkers	Government official	Lagos State	No		>#300,000	Yes	2 weeks	Yes	Yes	Media: Television/ Radio/ Newspaper	No	Yes	sat	Yes	Agree	Disagree	Agree	Agree	Agree	Neutral	Neutral	Disagree	Strongly disagree	Strongly disagree	SAT	SAT	YES	YES
Female	54	50-59	Christainity	Bachelor's degree	healthworkers	Healthworker	Lagos State	No		#100,000- #300,000	No		Maybe	Yes	Health worker	Yes	Yes	sat	Yes	Strongly agree	Disagree	Agree	Agree	Strongly Agree	Neutral	Neutral	Disagree	Strongly disagree	Agree	SAT	SAT	YES	YES
Female	54	50-59	Christainity	Bachelor's degree	healthworkers	Healthworker	Lagos State	No		>#300,000	No		Maybe	Yes	Health worker	No	Yes	sat	Yes	Agree	Disagree	Neutral	Neutral	Agree	Neutral	Neutral	Disagree	Disagree	Neutral	SAT	SAT	YES	YES
Female	30	30-39	Islam	Diploma	healthworkers	Healthworker	Lagos State	No		#50,000- #99,000	No		No	Yes	Social media	No	Yes	sat	Yes	Strongly agree	Strongly disagree	Strongly agree	Strongly Agree	Strongly Agree	Strongly disagree	Strongly disagree	Agree	Strongly disagree	Disagree	SAT	UNSAT	NO	YES
Female	29	18-29	Islam	Bachelor's degree	nonhealthworkers	Engineer	Lagos State	No		#50,000- #99,000	No		Yes	Yes	Health worker, Social media, Friends/ family	Yes	Not sure	sat	Yes	Agree	Disagree	Neutral	Agree	Disagree	Agree	Neutral	Agree	Disagree	Agree	UNSAT	SAT	YES	NO
Female	58	50-59	Christainity	Bachelor's degree	nonhealthworkers	Government official	Lagos State	No		#100,000- #300,000	No		Maybe	Yes	Health worker	No	Yes	sat	Yes	Strongly agree	Disagree	Agree	Agree	Agree	Disagree	Disagree	Neutral	Disagree	Neutral	SAT	SAT	YES	YES
Female	42	40-49	Christainity	Diploma	healthworkers	Healthworker	Lagos State	No		#50,000- #99,000	No		No	Yes	Health worker	Yes	Yes	sat	Yes	Agree	Agree	Agree	Agree	Agree	Agree	Disagree	Disagree	Agree	Disagree	UNSAT	SAT	YES	NO
Female	31	30-39	Islam	Bachelor's degree	nonhealthworkers	Engineer	Lagos State	No		#100,000- #300,000	No		Maybe	Yes	Media: Television/ Radio/ Newspaper	Yes	Not sure	sat	Yes	Agree	Disagree	Neutral	Agree	Agree	Neutral	Neutral	Neutral	Disagree	Neutral	SAT	SAT	YES	YES
Male	36	30-39	Islam	Bachelor's degree	nonhealthworkers	Engineer	Lagos State	No		#100,000- #300,000	No		Maybe	Yes	Media: Television/ Radio/ Newspaper, Social media	No	Yes	sat	Yes	Agree	Disagree	Neutral	Agree	Neutral	Disagree	Disagree	Agree	Disagree	Agree	UNSAT	SAT	YES	NO
Female	37	30-39	Islam	Masters and above	healthworkers	Healthworker	Lagos State	No		#100,000- #300,000	No		Maybe	Yes	Health worker	Yes	Yes	sat	Yes	Agree	Disagree	Agree	Agree	Agree	Disagree	Disagree	Agree	Disagree	Agree	SAT	SAT	YES	YES
Female	41	40-49	Islam	Masters and above	healthworkers	Healthworker	Lagos State	No		#100,000- #300,000	No		Yes	Yes	PhcB	No	Yes	sat	Yes	Strongly agree	Strongly disagree	Agree	Agree	Agree	Disagree	Disagree	Disagree	Disagree	Agree	SAT	SAT	YES	YES
Male	35	30-39	Islam	Bachelor's degree	healthworkers	Healthworker	Lagos State	No		#100,000- #300,000	No		No	Yes	Health worker	Yes	Yes	sat	Yes	Agree	Disagree	Agree	Agree	Agree	Agree	Strongly agree	Agree	Disagree	Strongly disagree	UNSAT	SAT	YES	NO
Male	38	30-39	Unaffiliated	Masters and above	nonhealthworkers	Business man/ woman	Lagos State	No		#50,000- #99,000	No		No	Yes	Health worker	Yes	No	sat	Yes	Agree	Agree	Agree	Disagree	Agree	Agree	Agree	Agree	Agree	Strongly Agree	UNSAT	UNSAT	NO	NO
Male	40	40-49	Islam	Diploma	nonhealthworkers	Business man/ woman	Lagos State	No		#18,000- #49,000	No		No	Yes	Social media	Yes	Yes	sat	Yes	Agree	Strongly disagree	Agree		Agree	Disagree	Disagree	Disagree	Strongly disagree	Neutral	SAT	SAT	YES	YES
Female	57	50-59	Christainity	Bachelor's degree	healthworkers	Healthworker	Lagos State	No		>#300,000	No		Yes	Yes	Health worker	No	Yes	sat	Yes	Strongly agree	Disagree	Agree	Agree	Agree	Neutral	Neutral	Neutral	Strongly disagree	Strongly disagree	SAT	SAT	YES	YES
Female	20	18-29	Islam	Secondary	nonhealthworkers	Student	Lagos State	No		<#18,000	No		Maybe	Yes	Social media	Yes	Not sure	sat	Yes	Agree	Disagree	Agree	Agree	Agree	Neutral	Neutral	Neutral	Strongly disagree	Agree	SAT	SAT	YES	YES
Female	31	30-39	Christainity	Diploma	healthworkers	Healthworker	Lagos State	No		#100,000- #300,000	No		No	Yes	Health worker	Yes	Yes	sat	Yes	Strongly agree	Disagree	Strongly agree	Strongly Agree	Strongly Agree	Disagree	Strongly disagree	Agree	Strongly disagree	Strongly disagree	SAT	SAT	YES	YES
Male	44	40-49	Christainity	Masters and above	nonhealthworkers	Government official	Lagos State	No		>#300,000	No		No	Yes	Health worker, Media: Television/ Radio/ Newspaper, Social media, Friends/ family	Yes	Yes	sat	Yes	Strongly disagree	Disagree	Agree	Agree	Agree	Strongly disagree	Strongly disagree	Neutral	Strongly disagree	Neutral	SAT	SAT	YES	YES
Female	58	50-59	Christainity	Masters and above	healthworkers	Healthworker	Lagos State	Yes	Hypertension and diabetes	>#300,000	No		Maybe	Yes	Health worker	Yes	Yes	sat	Yes	Agree	Strongly disagree	Neutral	Neutral	Agree	Agree	Agree	Agree	Neutral	Neutral	UNSAT	SAT	YES	NO
Male	54	50-59	Islam	Bachelor's degree	healthworkers	Healthworker	Lagos State	No		>#300,000	Yes	A year ago	No	Yes	Health worker	No	Yes	sat	Yes	Agree	Agree	Agree	Neutral	Strongly Agree	Strongly disagree	Strongly disagree	Disagree	Strongly disagree	Agree	SAT	UNSAT	NO	YES
Male	37	30-39	Islam	Masters and above	nonhealthworkers	Business man/ woman	Lagos State	No		#100,000- #300,000	Yes	9days	No	Yes	Media: Television/ Radio/ Newspaper	Yes	Yes	sat	Yes	Strongly disagree	Strongly disagree	Strongly agree	Strongly Agree	Strongly Agree	Strongly disagree	Strongly disagree	Strongly disagree	Strongly disagree	Strongly Agree	SAT	SAT	YES	YES
Female	35	30-39	Christainity	Diploma	healthworkers	Healthworker	Lagos State	No		#50,000- #99,000	Yes	3 month ago	Yes	Yes	Health worker	Yes	Yes	sat	Yes	Strongly agree	Strongly disagree	Strongly agree	Strongly Agree	Strongly Agree	Strongly disagree	Strongly disagree	Neutral	Strongly disagree	Disagree	SAT	SAT	YES	YES
Female	34	30-39	Islam	Bachelor's degree	healthworkers	Healthworker	Lagos State	No		#100,000- #300,000	No		No	Yes	Health worker, Social media, Friends/ family	No	Yes	sat	Yes	Agree	Strongly disagree	Agree	Agree	Agree	Strongly disagree	Strongly disagree	Disagree	Strongly disagree	Disagree	SAT	UNSAT	NO	YES
Female	53	50-59	Christainity	Bachelor's degree	healthworkers	Healthworker	Lagos State	No		>#300,000	No		No	Yes	Health worker	Yes	Yes	sat	Yes	Strongly agree	Strongly disagree	Strongly disagree	Strongly disagree	Strongly Agree	Disagree	Disagree	Strongly Agree	Disagree	Disagree	UNSAT	SAT	YES	NO
Male	34	30-39	Islam	Bachelor's degree	healthworkers	Healthworker	Lagos State	No		#100,000- #300,000	No		Yes	Yes	Health worker, Media: Television/ Radio/ Newspaper, Social media	Yes	Yes	sat	Yes	Strongly agree	Agree	Agree	Agree	Neutral	Neutral	Neutral	Disagree	Disagree	Disagree	SAT	SAT	YES	YES
Female	47	40-49	Christainity	Masters and above	nonhealthworkers	Lecturer/ Researcher	Lagos State	No		>#300,000	No		Yes	Yes	Media: Television/ Radio/ Newspaper, Social media, Friends/ family	Yes	Yes	sat	Yes	Agree	Disagree	Agree	Agree	Agree	Neutral	Neutral	Neutral	Strongly disagree	Neutral	SAT	SAT	YES	YES
Female	59	50-59	Christainity	Bachelor's degree	healthworkers	Healthworker	Lagos State	No		#100,000- #300,000	No		No	Yes	Health worker, Media: Television/ Radio/ Newspaper, Friends/ family	Yes	Yes	sat	Yes	Strongly agree	Strongly disagree	Strongly agree	Strongly Agree	Strongly Agree	Strongly disagree	Strongly disagree	Disagree	Strongly disagree	Disagree	SAT	SAT	YES	YES
Male	43	40-49	Christainity	Masters and above	healthworkers	Healthworker	Lagos State	Yes	Hypertension	#100,000- #300,000	No		Yes	Yes	Media: Television/ Radio/ Newspaper	No	Yes	sat	Yes	Strongly disagree	Strongly disagree	Neutral	Neutral	Neutral	Strongly disagree	Strongly disagree	Disagree	Strongly disagree	Disagree	SAT	SAT	YES	YES
Male	43	40-49	Christainity	Masters and above	healthworkers	Healthworker	Lagos State	Yes	Hypertension	#100,000- #300,000	No		Yes	Yes	Media: Television/ Radio/ Newspaper	No	Yes	sat	Yes	Strongly disagree	Strongly disagree	Neutral	Neutral	Neutral	Strongly disagree	Strongly disagree	Disagree	Strongly disagree	Disagree	SAT	SAT	YES	YES
Female	57	50-59	Christainity	Bachelor's degree	healthworkers	Healthworker	Lagos State	No		>#300,000	No		No	Yes	Health worker, Media: Television/ Radio/ Newspaper	Yes	Yes	sat	Yes	Strongly agree	Disagree	Agree	Agree	Strongly Agree	Strongly disagree	Strongly disagree	Neutral	Neutral	Strongly disagree	SAT	SAT	YES	YES
Female	23	18-29	Islam	Bachelor's degree	nonhealthworkers	Teacher	Lagos State	Yes	Ulcer	#18,000- #49,000	No		Maybe	Yes	Media: Television/ Radio/ Newspaper, Social media, Friends/ family	Yes	Not sure	sat	Yes	Neutral	Disagree	Neutral	Neutral	Agree	Neutral	Neutral	Neutral	Neutral	Agree	UNSAT	SAT	YES	NO
Male	62	60-69	Islam	Bachelor's degree	nonhealthworkers	Business man/ woman	Lagos State	No		#50,000- #99,000	No		Maybe	Yes	Friends/ family	No	Yes	sat	Yes	Agree	Strongly disagree	Agree	Agree	Strongly Agree	Disagree	Disagree	Disagree	Disagree	Disagree	SAT	SAT	YES	YES
Female	56	50-59	Christainity	Bachelor's degree	healthworkers	Healthworker	Lagos State	No	Nil	>#300,000	No		Yes	Yes	Health worker, Media: Television/ Radio/ Newspaper, Social media	Yes	Yes	sat	Yes	Neutral	Strongly disagree	Agree	Agree	Agree	Agree	Disagree	Agree	Strongly disagree	Disagree	SAT	SAT	YES	YES
Female	39	30-39	Islam	Masters and above	healthworkers	Healthworker	Lagos State	No		#100,000- #300,000	No		Maybe	Yes	Health worker, Media: Television/ Radio/ Newspaper, Social media, Friends/ family	Yes	Yes	sat	Yes	Strongly agree	Strongly disagree	Agree	Agree	Agree	Disagree	Disagree	Agree	Strongly disagree	Agree	SAT	SAT	YES	YES
Female	52	50-59	Christainity	Masters and above	healthworkers	Healthworker	Lagos State	No		>#300,000	No		Maybe	Yes	Health worker	Yes	Yes	sat	Yes	Strongly agree	Strongly disagree	Strongly agree	Agree	Agree	Disagree	Disagree	Disagree	Strongly disagree	Neutral	SAT	SAT	YES	YES
Male	29	18-29	Christainity	Diploma	healthworkers	Healthworker	Lagos State	No		#18,000- #49,000	No		Maybe	Yes	Health worker, Media: Television/ Radio/ Newspaper, Social media, Friends/ family	Yes	Not sure	sat	Yes	Strongly disagree	Neutral	Agree	Neutral	Agree	Strongly disagree	Strongly disagree	Agree	Neutral	Agree	UNSAT	SAT	YES	NO
Female	25	18-29	Islam	Diploma	healthworkers	Healthworker	Lagos State	No		#50,000- #99,000	No		Maybe	Yes	Health worker	Yes	Yes	sat	Yes	Strongly agree	Strongly disagree	Agree	Agree	Agree	Neutral	Neutral	Neutral	Disagree	Disagree	SAT	SAT	YES	YES
Male	38	30-39	Islam	Diploma	nonhealthworkers	Engineer	Lagos State	No		#18,000- #49,000	No		Maybe	Yes	Media: Television/ Radio/ Newspaper, Social media, Friends/ family	Yes	Not sure	unsat	No	Neutral	Agree	Agree	Agree	Agree	Neutral	Neutral	Neutral	Neutral	Neutral	UNSAT	SAT	YES	NO
Female	26	18-29	Christainity	Diploma	healthworkers	Healthworker	Lagos State	Yes	i feel on comfortable after taken the vaccine	#100,000- #300,000	Yes	2022-01-12	Yes	Yes	Health worker	Yes	Yes	sat	Yes	Strongly agree	Disagree	Agree	Agree	Agree	Disagree	Disagree	Agree	Agree	Agree	SAT	SAT	YES	YES
Male	32	30-39	Christainity	Diploma	healthworkers	Healthworker	Lagos State	No		#100,000- #300,000	Yes	12/01/2021	Yes	Yes	Health worker	Yes	Yes	sat	Yes	Agree	Disagree	Agree	Agree	Agree	Disagree	Disagree	Agree	Agree	Disagree	SAT	SAT	YES	YES
Female	52	50-59	Islam	Bachelor's degree	healthworkers	Healthworker	Lagos State	No		#100,000- #300,000	Yes	3months ago	Maybe	Yes	Health worker, Media: Television/ Radio/ Newspaper, Social media	Yes	Not sure	sat	Yes	Agree	Disagree	Agree	Agree	Agree	Strongly disagree	Strongly disagree	Neutral	Strongly disagree	Agree	SAT	SAT	YES	YES
Female	52	50-59	Christainity	Masters and above	healthworkers	Healthworker	Lagos State	No		#100,000- #300,000	No		Maybe	Yes	Health worker, Media: Television/ Radio/ Newspaper	Yes	Yes	sat	Yes	Agree	Disagree	Disagree	Disagree	Agree	Disagree	Disagree	Disagree	Strongly disagree	Agree	SAT	SAT	YES	YES
Female	51	50-59	Christainity	Diploma	healthworkers	Healthworker	Lagos State	No		#100,000- #300,000	No		Maybe	Yes	Health worker	Yes	Yes	sat	Yes	Strongly agree	Strongly disagree	Agree	Agree	Strongly Agree	Disagree	Disagree	Neutral	Neutral	Disagree	SAT	SAT	YES	YES
Female	35	30-39	Islam	Diploma	healthworkers	Healthworker	Lagos State	No		#18,000- #49,000	No		Maybe	Yes	Health worker	Yes	Yes	sat	Yes	Agree	Strongly disagree	Agree	Agree	Agree	Strongly disagree	Strongly disagree	Strongly disagree	Strongly disagree	Neutral	SAT	SAT	YES	YES
Female	53	50-59	Islam	Bachelor's degree	healthworkers	Healthworker	Lagos State	No		#100,000- #300,000	No		No	Yes	Media: Television/ Radio/ Newspaper, Social media	Yes	Yes	sat	Yes	Agree	Disagree	Agree	Agree	Agree	Strongly disagree	Strongly disagree	Disagree	Strongly disagree	Strongly disagree	SAT	SAT	YES	YES
Female	58	50-59	Islam	Bachelor's degree	healthworkers	Healthworker	Lagos State	Yes	HYPERTENSION	#100,000- #300,000	No		No	Yes	GOVERNMENT/PARTNERS	Yes	Yes	sat	Yes	Agree	Strongly disagree	Agree	Agree	Agree	Disagree	Disagree	Neutral	Strongly disagree	Disagree	SAT	SAT	YES	YES
Female	58	50-59	Islam	Bachelor's degree	healthworkers	Healthworker	Lagos State	No		#100,000- #300,000	No		No	Yes	Health worker	No	Yes	sat	Yes	Strongly agree	Disagree	Strongly agree	Strongly Agree	Strongly Agree	Strongly disagree	Strongly disagree	Strongly disagree	Strongly disagree	Strongly disagree	SAT	UNSAT	NO	YES
Female	56	50-59	Christainity	Bachelor's degree	healthworkers	Healthworker	Lagos State	No	NIL	>#300,000	Yes	2MONTH AGO	No	Yes	Health worker, Media: Television/ Radio/ Newspaper, Social media, Friends/ family	Yes	Yes	sat	Yes	Strongly agree	Strongly disagree	Strongly agree	Strongly Agree	Strongly Agree	Strongly agree	Neutral	Strongly Agree	Strongly disagree	Strongly disagree	SAT	SAT	YES	YES
Female	63	60-69	Christainity	Bachelor's degree	healthworkers	Healthworker	Lagos State	No	None	#100,000- #300,000	No	None	No	Yes	Health worker	Yes	Yes	sat	Yes	Strongly agree	Strongly disagree	Strongly agree	Strongly Agree	Strongly Agree	Disagree	Disagree	Disagree	Strongly Agree	Disagree	SAT	SAT	YES	YES
Male	54	50-59	Islam	Masters and above	healthworkers	Healthworker	Lagos State	No	Nil	>#300,000	No		No	Yes	Health worker, Media: Television/ Radio/ Newspaper, Social media	Yes	Yes	sat	Yes	Strongly agree	Strongly disagree	Strongly agree	Strongly Agree	Agree	Strongly agree	Strongly disagree	Agree	Strongly disagree	Agree	SAT	SAT	YES	YES
Female	39	30-39	Christainity	Diploma	healthworkers	Healthworker	Lagos State	No		#50,000- #99,000	No		No	Yes	Social media	Yes	Yes	sat	Yes	Agree	Agree	Agree	Agree	Agree	Agree	Disagree	Agree	Strongly disagree	Disagree	SAT	SAT	YES	YES
Female	62	60-69	Islam	Bachelor's degree	healthworkers	Healthworker	Lagos State	Yes	Hypertension	>#300,000	No		Maybe	Yes	Health worker, Media: Television/ Radio/ Newspaper, Social media	Yes	Not sure	sat	Yes	Agree	Disagree	Neutral	Neutral	Neutral	Neutral	Neutral	Neutral	Disagree	Agree	UNSAT	SAT	YES	NO
Female	31	30-39	Islam	Diploma	healthworkers	Healthworker	Lagos State	No		#50,000- #99,000	No		Yes	Yes	Health worker	Yes	Yes	sat	Yes	Neutral	Disagree	Neutral	Neutral	Agree	Neutral	Neutral	Neutral	Disagree	Disagree	UNSAT	SAT	YES	NO
Female	56	50-59	Christainity	Bachelor's degree	healthworkers	Healthworker	Lagos State	No		#100,000- #300,000	No		Maybe	Yes	Health worker	Yes	Yes	sat	Yes	Strongly disagree	Strongly disagree	Agree	Agree	Agree	Agree	Agree	Disagree	Strongly disagree	Strongly disagree	SAT	SAT	YES	YES
Female	52	50-59	Christainity	Bachelor's degree	healthworkers	Healthworker	Lagos State	No		#50,000- #99,000	No		No	Yes	Health worker	No	Yes	sat	Yes	Strongly agree	Disagree	Strongly agree	Strongly Agree	Strongly Agree	Neutral	Neutral	Agree	Strongly disagree	Strongly disagree	SAT	UNSAT	NO	YES
Female	52	50-59	Christainity	Bachelor's degree	healthworkers	Healthworker	Lagos State	No		#100,000- #300,000	No		Maybe	Yes	Health worker	Yes	Yes	sat	Yes	Agree	Strongly disagree	Neutral	Neutral	Neutral	Neutral	Neutral	Neutral	Strongly disagree	Agree	UNSAT	SAT	YES	NO
Female	50	50-59	Christainity	Bachelor's degree	healthworkers	Healthworker	Lagos State	No		#100,000- #300,000	No		Maybe	Yes	Health worker	Yes	Yes	sat	Yes	Agree	Neutral	Agree	Agree	Strongly Agree	Disagree	Strongly disagree	Neutral	Strongly disagree	Neutral	SAT	SAT	YES	YES
Female	55	50-59	Christainity	Masters and above	healthworkers	Healthworker	Lagos State	No		>#300,000	No		Maybe	Yes	Health worker	Yes	Yes	sat	Yes	Agree	Disagree	Agree	Agree	Agree	Agree	Agree	Disagree	Strongly Agree	Strongly Agree	UNSAT	SAT	YES	NO
Female	50	50-59	Christainity	Bachelor's degree	healthworkers	Healthworker	Lagos State	No		#100,000- #300,000	No		Maybe	Yes	Health worker, Media: Television/ Radio/ Newspaper	Yes	Yes	sat	Yes	Agree	Disagree	Agree	Agree	Agree	Disagree	Disagree	Neutral	Disagree	Disagree	SAT	SAT	YES	YES
Female	62	60-69	Christainity	Masters and above	healthworkers	Healthworker	Lagos State	No		>#300,000	No		No	Yes	Health worker	Yes	Yes	sat	Yes	Strongly agree	Strongly disagree	Strongly agree	Strongly Agree	Strongly Agree	Strongly disagree	Strongly disagree	Disagree	Disagree	Agree	SAT	SAT	YES	YES
Male	35	30-39	Islam	Bachelor's degree	nonhealthworkers	Engineer	Lagos State	No		>#300,000	No		Yes	Yes	Media: Television/ Radio/ Newspaper, Social media	No	Yes	sat	Yes	Strongly agree	Disagree	Strongly agree	Strongly Agree	Disagree	Strongly disagree	Strongly disagree	Neutral	Strongly disagree	Agree	SAT	SAT	YES	YES
Female	47	40-49	Christainity	Masters and above	nonhealthworkers	Lecturer/ Researcher	Lagos State	No		>#300,000	No		Yes	Yes	Media: Television/ Radio/ Newspaper, Social media, Friends/ family	Yes	Yes	sat	Yes	Agree	Disagree	Agree	Agree	Agree	Neutral	Neutral	Neutral	Strongly disagree	Neutral	SAT	SAT	YES	YES
Male	36	30-39	Islam	Masters and above	healthworkers	Healthworker	Lagos State	No		>#300,000	No		No	Yes	Health worker, Media: Television/ Radio/ Newspaper, Social media	No	Yes	sat	Yes	Strongly agree	Disagree	Agree	Agree	Agree	Disagree	Disagree	Agree	Strongly disagree	Agree	SAT	UNSAT	NO	YES
Female	51	50-59	Christainity	Masters and above	healthworkers	Healthworker	Lagos State	No		#100,000- #300,000	No		No	Yes	Media: Television/ Radio/ Newspaper, Training	No	Yes	sat	Yes	Strongly agree	Disagree	Agree	Agree	Strongly Agree	Disagree	Disagree	Agree	Disagree	Disagree	SAT	UNSAT	NO	YES
Male	37	30-39	Christainity	Bachelor's degree	healthworkers	Healthworker	Lagos State	No		>#300,000	No		Maybe	Yes	Health worker, Media: Television/ Radio/ Newspaper, Social media, Friends/ family	No	Yes	sat	Yes	Strongly agree	Neutral	Agree	Agree	Agree	Disagree	Disagree	Neutral	Strongly disagree	Agree	SAT	SAT	YES	YES
Female	58	50-59	Christainity	Masters and above	nonhealthworkers	Business man/ woman	Lagos State	No		>#300,000	Yes	4 months	Maybe	Yes	Media: Television/ Radio/ Newspaper	Yes	Yes	sat	Yes	Agree	Strongly disagree	Neutral	Neutral	Agree	Disagree	Disagree	Neutral	Strongly disagree	Neutral	SAT	SAT	YES	YES
Female	37	30-39	Christainity	Masters and above	healthworkers	Healthworker	Lagos State	No		#100,000- #300,000	No		Yes	Yes	Health worker	No	Yes	sat	Yes	Agree	Disagree	Agree	Agree	Neutral	Disagree	Neutral	Agree	Disagree	Neutral	SAT	SAT	YES	YES
Male	24	18-29	Islam	Secondary	nonhealthworkers	Student	Lagos State	No		#18,000- #49,000	No		Maybe	Yes	Friends/ family	Yes	Not sure	sat	Yes	Agree	Disagree	Neutral	Agree	Agree	Agree	Agree	Disagree	Strongly disagree	Neutral	SAT	SAT	YES	YES
Female	57	50-59	Christainity	Masters and above	healthworkers	Healthworker	Lagos State	Yes	High blood pressure	#100,000- #300,000	No		Yes	Yes	Health worker	Yes	Yes	sat	Yes	Strongly agree	Strongly Agree	Strongly agree	Strongly Agree	Strongly Agree	Strongly disagree	Strongly disagree	Strongly Agree	Strongly disagree	Strongly Agree	SAT	SAT	YES	YES
Female	52	50-59	Christainity	Bachelor's degree	healthworkers	Healthworker	Lagos State	No	None	>#300,000	No	No	Yes	Yes	Health worker, Media: Television/ Radio/ Newspaper, Social media, Friends/ family, Town announcer and mobilizers	Yes	Yes	sat	Yes	Strongly agree	Disagree	Strongly agree	Strongly Agree	Strongly Agree	Disagree	Strongly agree	Neutral	Strongly disagree	Agree	SAT	SAT	YES	YES
Female	58	50-59	Christainity	Bachelor's degree	healthworkers	Healthworker	Lagos State	No		#100,000- #300,000	No		No	Yes	Health worker	No	No	sat	Yes	Strongly agree	Strongly disagree	Strongly agree	Strongly Agree	Strongly Agree	Strongly disagree	Strongly disagree	Neutral	Strongly disagree	Neutral	SAT	UNSAT	NO	YES
Male	52	50-59	Christainity	Diploma	healthworkers	Healthworker	Lagos State	No		#50,000- #99,000	No		Maybe	Yes	Health worker, Media: Television/ Radio/ Newspaper, Social media, Friends/ family	Yes	Yes	sat	Yes	Agree	Strongly disagree	Agree	Agree	Agree	Neutral	Neutral	Strongly Agree	Strongly disagree	Strongly Agree	UNSAT	SAT	YES	NO
Female	43	40-49	Islam	Masters and above	nonhealthworkers	Business man/ woman	Lagos State	No		#100,000- #300,000	No		Maybe	Yes	Media: Television/ Radio/ Newspaper	Yes	Not sure	unsat	No	Agree	Neutral	Neutral	Neutral	Neutral	Neutral	Neutral	Agree	Disagree	Agree	UNSAT	SAT	YES	NO
Female	38	30-39	Islam	Masters and above	healthworkers	Healthworker	Lagos State	No		#50,000- #99,000	No		Yes	Yes	Health worker, Media: Television/ Radio/ Newspaper, Social media	Yes	Yes	sat	Yes	Strongly agree	Strongly disagree	Strongly agree	Strongly Agree	Strongly Agree	Disagree	Disagree	Neutral	Strongly disagree	Agree	SAT	SAT	YES	YES
Female	68	60-69	Islam	Masters and above	healthworkers	Healthworker	Lagos State	Yes	High blood pressure	#50,000- #99,000	No		No	Yes	Friends/ family	Yes	Yes	sat	Yes	Strongly agree	Disagree	Neutral	Strongly Agree	Disagree	Disagree	Disagree	Agree	Strongly disagree	Agree	SAT	SAT	YES	YES
Female	54	50-59	Christainity	Bachelor's degree	healthworkers	Healthworker	Lagos State	No		>#300,000	No		No	Yes	Health worker, Media: Television/ Radio/ Newspaper, Social media, Friends/ family	Yes	Yes	sat	Yes	Strongly agree	Disagree	Agree	Agree	Agree	Disagree	Disagree	Agree	Disagree	Disagree	SAT	SAT	YES	YES
Female	50	50-59	Christainity	Bachelor's degree	healthworkers	Healthworker	Lagos State	No		#100,000- #300,000	No		Maybe	Yes	Health worker, Media: Television/ Radio/ Newspaper	Yes	Yes	sat	Yes	Agree	Disagree	Agree	Agree	Agree	Disagree	Disagree	Neutral	Disagree	Neutral	SAT	SAT	YES	YES
Male	37	30-39	Islam	Masters and above	nonhealthworkers	Business man/ woman	Lagos State	No		#100,000- #300,000	Yes	9days	No	Yes	Media: Television/ Radio/ Newspaper	Yes	Yes	sat	Yes	Strongly disagree	Strongly disagree	Strongly agree	Strongly Agree	Strongly Agree	Strongly disagree	Strongly disagree	Strongly disagree	Strongly disagree	Strongly Agree	SAT	SAT	YES	YES
Female	56	50-59	Christainity	Bachelor's degree	healthworkers	Healthworker	Lagos State	No		>#300,000	Yes	Last year may,2020	Yes	Yes	Health worker, Media: Television/ Radio/ Newspaper, Social media	Yes	Yes	sat	Yes	Strongly agree	Strongly disagree	Agree		Agree	Strongly disagree	Strongly disagree	Disagree	Strongly disagree	Strongly disagree	SAT	SAT	YES	YES
Female	35	30-39	Christainity	Diploma	healthworkers	Healthworker	Lagos State	No		#18,000- #49,000	No		Maybe	Yes	Health worker	Yes	Yes	sat	Yes	Agree	Disagree	Strongly agree	Agree	Agree	Disagree	Disagree	Disagree	Disagree	Agree	SAT	SAT	YES	YES
Female	58	50-59	Christainity	Masters and above	healthworkers	Healthworker	Lagos State	No		>#300,000	No		Yes	Yes	Health worker, Media: Television/ Radio/ Newspaper, Social media	Yes	Yes	sat	Yes	Agree	Disagree	Agree	Agree	Neutral	Disagree	Disagree	Agree	Strongly disagree	Agree	SAT	SAT	YES	YES
Female	45	40-49	Christainity	Primary	healthworkers	Healthworker	Lagos State	No		#100,000- #300,000	No		No	Yes	Health worker, Media: Television/ Radio/ Newspaper, Friends/ family	Yes	Yes	sat	Yes	Strongly agree	Disagree	Strongly agree	Agree	Strongly Agree	Strongly disagree	Strongly disagree	Strongly disagree	Strongly disagree	Strongly Agree	SAT	SAT	YES	YES
Female	57	50-59	Christainity	Bachelor's degree	healthworkers	Healthworker	Lagos State	No		#100,000- #300,000	No		Maybe	Yes	Health worker, Media: Television/ Radio/ Newspaper, Social media	Yes	Yes	sat	Yes	Strongly agree	Strongly disagree	Agree	Agree	Agree	Disagree	Disagree	Neutral	Disagree	Disagree	SAT	SAT	YES	YES
Male	35	30-39	Islam	Masters and above	nonhealthworkers	Business man/ woman	Lagos State	No		>#300,000	No		Maybe	Yes	Media: Television/ Radio/ Newspaper, Social media, Friends/ family	No	Yes	sat	Yes	Strongly agree	Strongly disagree	Agree	Agree	Neutral	Neutral	Neutral	Agree	Strongly disagree	Neutral	SAT	SAT	YES	YES
Female	46	40-49	Christainity	Masters and above	nonhealthworkers	Government official	Lagos State	No		#100,000- #300,000	Yes	9month ago	No	Yes	Health worker, Media: Television/ Radio/ Newspaper, Social media	No	Yes	sat	Yes	Strongly agree	Strongly disagree	Agree	Agree	Agree	Strongly disagree	Strongly disagree	Agree	Strongly disagree	Agree	SAT	UNSAT	NO	YES
Male	19	18-29	Christainity	Bachelor's degree	nonhealthworkers	Student	Lagos State	No		#18,000- #49,000	No		Yes	Yes	Health worker, Media: Television/ Radio/ Newspaper, Social media, Friends/ family	Yes	Not sure	unsat	No	Agree	Strongly disagree	Neutral	Neutral	Neutral	Disagree	Agree	Strongly Agree	Strongly disagree	Strongly Agree	UNSAT	SAT	YES	NO
Female	42	40-49	Islam	Masters and above	healthworkers	Healthworker	Lagos State	No		>#300,000	No		Yes	Yes	Health worker, Media: Television/ Radio/ Newspaper, Social media, Friends/ family	Yes	Not sure	sat	Yes	Strongly agree	Strongly Agree	Neutral	Neutral	Neutral	Agree	Agree	Strongly Agree	Strongly disagree	Agree	UNSAT	SAT	YES	NO
Female	39	30-39	Christainity	Masters and above	healthworkers	Healthworker	Lagos State	No		#100,000- #300,000	No		Maybe	Yes	Media: Television/ Radio/ Newspaper, Social media	Yes	Not sure	unsat	No	Agree	Disagree	Neutral	Neutral	Agree	Disagree	Disagree	Strongly Agree	Disagree	Strongly Agree	UNSAT	SAT	YES	NO
Female	46	40-49	Islam	Bachelor's degree	nonhealthworkers	Business man/ woman	Lagos State	No		#18,000- #49,000	No		Maybe	Yes	Health worker, Friends/ family	No	Not sure	sat	Yes	Agree	Neutral	Agree	Agree	Neutral	Neutral	Neutral	Neutral	Strongly disagree	Strongly disagree	SAT	UNSAT	NO	YES
Male	51	50-59	Islam	Masters and above	nonhealthworkers	Lecturer/ Researcher	Lagos State	No		#50,000- #99,000	No		No	Yes	Media: Television/ Radio/ Newspaper	Yes	Yes	sat	Yes	Agree	Disagree	Agree	Agree	Agree	Neutral	Disagree	Disagree	Disagree	Neutral	SAT	SAT	YES	YES
Female	49	40-49	Christainity	Masters and above	healthworkers	Healthworker	Lagos State	No		>#300,000	No		Maybe	Yes	Health worker	No	Yes	sat	Yes	Strongly disagree	Disagree	Agree	Agree	Agree	Disagree	Disagree	Agree	Disagree	Disagree	SAT	SAT	YES	YES
Female	51	50-59	Christainity	Masters and above	healthworkers	Healthworker	Lagos State	No		>#300,000	No		Yes	Yes	Health worker	Yes	Yes	sat	Yes	Strongly agree	Strongly disagree	Neutral	Agree	Neutral	Disagree	Disagree	Agree	Strongly disagree	Neutral	SAT	SAT	YES	YES
Female	58	50-59	Christainity	Masters and above	healthworkers	Healthworker	Lagos State	No		>#300,000	No		Yes	Yes	Health worker, Media: Television/ Radio/ Newspaper, Social media	Yes	Yes	sat	Yes	Agree	Disagree	Agree	Agree	Neutral	Disagree	Disagree	Agree	Strongly disagree	Agree	SAT	SAT	YES	YES
Female	53	50-59	Islam	Bachelor's degree	healthworkers	Healthworker	Lagos State	No		#100,000- #300,000	No		No	Yes	Health worker, Media: Television/ Radio/ Newspaper, Social media, Friends/ family	Yes	Yes	sat	Yes	Agree	Disagree	Agree	Agree	Agree	Strongly disagree	Strongly disagree	Disagree	Strongly disagree	Disagree	SAT	SAT	YES	YES
Female	58	50-59	Islam	Bachelor's degree	healthworkers	Healthworker	Lagos State	Yes	Diabetes	#100,000- #300,000	No		Maybe	Yes	Health worker	No	Yes	sat	Yes	Agree	Strongly disagree	Agree	Agree	Agree	Strongly disagree	Strongly disagree	Strongly disagree	Strongly disagree	Strongly disagree	SAT	SAT	YES	YES
Female	48	40-49	Christainity	Bachelor's degree	healthworkers	Healthworker	Lagos State	No		>#300,000	No		Yes	Yes	Health worker, Media: Television/ Radio/ Newspaper	Yes	Yes	sat	Yes	Agree	Strongly disagree	Neutral	Agree	Strongly Agree	Neutral	Neutral	Disagree	Strongly disagree	Disagree	SAT	SAT	YES	YES
Female	68	60-69	Islam	Masters and above	healthworkers	Healthworker	Lagos State	Yes	High blood pressure	#50,000- #99,000	No		No	Yes	Friends/ family	Yes	Yes	sat	Yes	Strongly agree	Disagree	Neutral	Strongly Agree	Disagree	Disagree	Disagree	Agree	Strongly disagree	Agree	SAT	SAT	YES	YES
Female	52	50-59	Christainity	Masters and above	nonhealthworkers	Lecturer/ Researcher	Lagos State	No		#100,000- #300,000	No		No	Yes	Social media	Yes	No	unsat	No	Neutral	Neutral	Strongly disagree	Strongly disagree	Strongly disagree	Neutral	Neutral	Strongly Agree	Disagree	Agree	UNSAT	UNSAT	NO	NO
Female	32	30-39	Islam	Secondary	nonhealthworkers	Student	Lagos State	No		<#18,000	No		Maybe	Yes	Friends/ family	No	Not sure	sat	Yes	Agree	Disagree	Neutral	Neutral	Neutral	Agree	Agree	Disagree	Strongly disagree	Agree	UNSAT	UNSAT	NO	NO
Female	49	40-49	Christainity	Bachelor's degree	nonhealthworkers	Government official	Lagos State	No		#100,000- #300,000	No		Maybe	Yes	Health worker	Yes	Yes	sat	Yes	Agree	Strongly disagree	Agree	Agree	Agree	Disagree	Disagree	Neutral	Disagree	Neutral	SAT	SAT	YES	YES
Female	37	30-39	Christainity	Masters and above	healthworkers	Healthworker	Lagos State	No		#50,000- #99,000	No		Yes	Yes	Health worker	No	Not sure	unsat	No	Strongly agree	Neutral	Agree	Agree	Disagree	Strongly agree	Strongly agree	Agree	Strongly disagree	Strongly Agree	UNSAT	UNSAT	NO	NO
Male	62	60-69	Islam	Bachelor's degree	nonhealthworkers	Government official	Lagos State	No		#100,000- #300,000	No		No	Yes	Media: Television/ Radio/ Newspaper	Yes	Yes	sat	Yes	Agree	Disagree	Agree	Agree	Agree	Disagree	Disagree	Disagree	Strongly disagree	Disagree	SAT	SAT	YES	YES
Female	54	50-59	Christainity	Masters and above	healthworkers	Healthworker	Lagos State	No		>#300,000	No		Yes	Yes	Health worker	Yes	Not sure	sat	Yes	Agree	Disagree	Neutral	Neutral	Neutral	Neutral	Neutral	Neutral	Disagree	Disagree	UNSAT	SAT	YES	NO
Female	51	50-59	Christainity	Masters and above	healthworkers	Healthworker	Lagos State	Yes	Thyroid disease	#100,000- #300,000	No		No	Yes	Media: Television/ Radio/ Newspaper, Social media	No	Yes	sat	Yes	Strongly agree	Disagree	Strongly agree	Strongly Agree	Strongly Agree	Strongly disagree	Strongly disagree	Strongly disagree	Strongly disagree	Strongly disagree	SAT	UNSAT	NO	YES
Female	18	18-29	Islam	Secondary	nonhealthworkers	Student	Lagos State	No		<#18,000	No		No	Yes	Social media	Yes	Not sure	unsat	No	Agree	Neutral	Agree	Neutral	Neutral	Agree	Agree	Neutral	Disagree	Strongly Agree	UNSAT	UNSAT	NO	NO
Male	42	40-49	Christainity	Masters and above	healthworkers	Healthworker	Lagos State	No		#18,000- #49,000	No		Maybe	Yes	Health worker	Yes	Yes	sat	Yes	Agree	Disagree	Agree	Agree	Agree	Disagree	Disagree	Disagree	Disagree	Disagree	SAT	SAT	YES	YES
Female	43	40-49	Christainity	Bachelor's degree	healthworkers	Healthworker	Lagos State	No		#100,000- #300,000	No		Maybe	Yes	Health worker, Media: Television/ Radio/ Newspaper, Social media	Yes	Yes	sat	Yes	Neutral	Neutral	Neutral	Neutral	Neutral	Neutral	Neutral	Neutral	Neutral	Neutral	UNSAT	SAT	YES	NO
Female	31	30-39	Christainity	Diploma	healthworkers	Healthworker	Lagos State	No		#50,000- #99,000	No		Maybe	Yes	Health worker	Yes	Not sure	sat	Yes	Neutral	Disagree	Disagree	Disagree	Neutral	Neutral	Neutral	Strongly Agree	Disagree	Strongly Agree	UNSAT	SAT	YES	NO
Female	53	50-59	Christainity	Bachelor's degree	healthworkers	Healthworker	Lagos State	No		<#18,000	No		Yes	Yes	Health worker, Media: Television/ Radio/ Newspaper, Social media	Yes	Yes	sat	Yes	Agree	Disagree	Agree	Agree	Agree	Disagree	Disagree	Neutral	Strongly disagree	Strongly disagree	SAT	SAT	YES	YES
Female	34	30-39	Islam	Diploma	healthworkers	Healthworker	Lagos State	No		#50,000- #99,000	No		No	Yes	Health worker, Media: Television/ Radio/ Newspaper, Social media	No	Not sure	sat	Yes	Agree	Disagree	Strongly disagree	Agree	Strongly disagree	Strongly agree	Strongly agree	Neutral	Strongly Agree	Strongly Agree	UNSAT	UNSAT	NO	NO
Female	53	50-59	Christainity	Bachelor's degree	healthworkers	Healthworker	Lagos State	No		#100,000- #300,000	No		No	Yes	Media: Television/ Radio/ Newspaper	No	Yes	sat	Yes	Agree	Disagree	Agree	Agree	Agree	Strongly disagree	Strongly disagree	Disagree	Strongly disagree	Neutral	SAT	UNSAT	NO	YES
Female	33	30-39	Islam	Bachelor's degree	healthworkers	Healthworker	Lagos State	No		#50,000- #99,000	No		Maybe	Yes	Health worker, Media: Television/ Radio/ Newspaper, Social media, Friends/ family	No	Yes	sat	Yes	Strongly agree	Strongly disagree	Agree	Agree	Agree	Strongly disagree	Strongly disagree	Neutral	Strongly disagree	Neutral	SAT	SAT	YES	YES
Female	59	50-59	Islam	Bachelor's degree	healthworkers	Healthworker	Lagos State	No		#100,000- #300,000	No		No	Yes	Health worker	Yes	Yes	sat	Yes	Strongly agree	Strongly disagree	Agree	Agree	Agree	Disagree	Disagree	Neutral	Strongly disagree	Disagree	SAT	SAT	YES	YES
Female	49	40-49	Christainity	Bachelor's degree	healthworkers	Healthworker	Lagos State	No		#100,000- #300,000	No		No	Yes	Health worker, Media: Television/ Radio/ Newspaper, Social media, Friends/ family	Yes	Yes	sat	Yes	Agree	Disagree	Agree	Strongly Agree	Strongly Agree	Disagree	Disagree	Disagree	Disagree	Agree	SAT	SAT	YES	YES
Female	53	50-59	Christainity	Diploma	healthworkers	Healthworker	Lagos State	No		#100,000- #300,000	Yes	2months	Yes	Yes	Health worker	Yes	Yes	sat	Yes	Strongly agree	Strongly disagree	Strongly agree	Strongly Agree	Strongly Agree	Disagree	Strongly disagree	Disagree	Strongly disagree	Neutral	SAT	SAT	YES	YES
Female	41	40-49	Islam	Masters and above	healthworkers	Healthworker	Lagos State	No		#50,000- #99,000	No		Maybe	Yes	Media: Television/ Radio/ Newspaper, Social media, Official government twitter handles: LSMOH, NPHCDA, LSPHCB, NCDC	No	Yes	sat	Yes	Strongly disagree	Disagree	Agree	Agree	Agree	Disagree	Disagree	Disagree	Strongly disagree	Disagree	SAT	SAT	YES	YES
Female	34	30-39	Christainity	Bachelor's degree	nonhealthworkers	Unemployed	Lagos State	No		#18,000- #49,000	No		Maybe	Yes	Health worker	Yes	Yes	sat	Yes	Neutral	Disagree	Neutral	Agree	Neutral	Agree	Strongly disagree	Neutral	Agree	Neutral	UNSAT	SAT	YES	NO
Male	31	30-39	Islam	Bachelor's degree	nonhealthworkers	Business man/ woman	Lagos State	No		#18,000- #49,000	No		Maybe	Yes	Health worker, Media: Television/ Radio/ Newspaper, Social media, Friends/ family	No	Not sure	sat	Yes	Agree	Disagree	Agree	Agree	Neutral	Neutral	Neutral	Agree	Disagree	Agree	UNSAT	UNSAT	NO	NO
Female	55	50-59	Christainity	Bachelor's degree	healthworkers	Healthworker	Lagos State	No	no	#100,000- #300,000	No	no	No	Yes	Health worker, Media: Television/ Radio/ Newspaper, Social media, Friends/ family	Yes	Not sure	sat	Yes	Disagree	Agree	Agree	Agree	Agree	Disagree	Disagree	Disagree	Disagree	Disagree	SAT	UNSAT	NO	YES
Female	31	30-39	Christainity	Bachelor's degree	healthworkers	Healthworker	Lagos State	No	Non	#50,000- #99,000	No		Maybe	Yes	Health worker	Yes	Yes	sat	Yes	Strongly agree	Strongly disagree	Strongly agree	Strongly Agree	Strongly Agree	Agree	Agree	Agree	Strongly disagree	Strongly disagree	SAT	SAT	YES	YES
Male	38	30-39	Islam	Bachelor's degree	healthworkers	Healthworker	Lagos State	No		#100,000- #300,000	No		Yes	Yes	Media: Television/ Radio/ Newspaper	Yes	Yes	sat	Yes	Strongly agree	Strongly disagree	Strongly agree	Strongly Agree	Strongly Agree	Strongly disagree	Strongly disagree	Strongly disagree	Strongly disagree	Strongly disagree	SAT	SAT	YES	YES
Male	38	30-39	Islam	Masters and above	healthworkers	Healthworker	Lagos State	No		>#300,000	No		Maybe	Yes	Health worker, Media: Television/ Radio/ Newspaper, Social media, Friends/ family	Yes	Yes	sat	Yes	Strongly disagree	Strongly Agree	Strongly agree	Strongly Agree	Strongly Agree	Strongly disagree	Strongly disagree	Neutral	Strongly disagree	Agree	SAT	SAT	YES	YES
Female	58	50-59	Christainity	Bachelor's degree	healthworkers	Healthworker	Lagos State	No		#100,000- #300,000	No		No	Yes	Media: Television/ Radio/ Newspaper	No	Yes	sat	Yes	Agree	Disagree	Agree	Agree	Agree	Disagree	Disagree	Disagree	Disagree	Disagree	SAT	UNSAT	NO	YES
Male	48	40-49	Islam	Secondary	nonhealthworkers	Teacher	Lagos State	No		#18,000- #49,000	No		Yes	Yes	Health worker	Yes	Yes	sat	Yes	Strongly agree	Strongly disagree	Agree	Agree	Strongly Agree	Disagree	Disagree	Neutral	Strongly disagree	Agree	SAT	SAT	YES	YES
Male	55	50-59	Islam	Diploma	nonhealthworkers	Engineer	Lagos State	No		#50,000- #99,000	No		Maybe	Yes	Health worker	No	Yes	unsat	No	Agree	Disagree	Neutral	Neutral	Neutral	Neutral	Neutral	Agree	Strongly disagree	Strongly Agree	UNSAT	SAT	YES	NO
Female	41	40-49	Christainity	Bachelor's degree	nonhealthworkers	Government official	Lagos State	No		#100,000- #300,000	No		No	Yes	Health worker	Yes	Yes	sat	Yes	Strongly agree	Strongly disagree	Strongly agree	Agree	Strongly Agree	Strongly agree	Strongly disagree	Agree	Strongly disagree	Disagree	SAT	SAT	YES	YES
Male	60	60-69	Christainity	Masters and above	healthworkers	Healthworker	Lagos State	Yes	HIV	#100,000- #300,000	No		No	Yes	Health worker	No	Yes	sat	Yes	Agree	Strongly disagree	Strongly agree	Strongly Agree	Agree	Disagree	Disagree	Disagree	Strongly disagree	Agree	SAT	UNSAT	NO	YES
Male	54	50-59	Christainity	Masters and above	nonhealthworkers	Lecturer/ Researcher	Lagos State	No		#100,000- #300,000	No		No	Yes	Media: Television/ Radio/ Newspaper	No	Not sure	sat	Yes	Neutral	Disagree	Neutral	Neutral	Neutral	Neutral	Neutral	Agree	Strongly disagree	Agree	UNSAT	UNSAT	NO	NO
Female	21	18-29	Christainity	Diploma	healthworkers	Healthworker	Lagos State	No		#50,000- #99,000	No		Maybe	Yes	Health worker	Yes	Not sure	sat	Yes	Neutral	Neutral	Agree	Agree	Neutral	Neutral	Neutral	Disagree	Disagree	Neutral	UNSAT	SAT	YES	NO
Male	48	40-49	Christainity	Bachelor's degree	healthworkers	Healthworker	Lagos State	Yes	Type 2 Diabetes	>#300,000	Yes	one month	Maybe	Yes	Health worker	No	Yes	sat	Yes	Agree	Strongly disagree	Agree	Agree	Agree	Neutral	Neutral	Agree	Strongly disagree	Agree	SAT	SAT	YES	YES
Female	28	18-29	Christainity	Bachelor's degree	healthworkers	Healthworker	Lagos State	No		#100,000- #300,000	No		No	Yes	Health worker	No	Yes	sat	Yes	Strongly agree	Strongly disagree	Agree	Agree	Neutral	Neutral	Disagree	Disagree	Strongly Agree	Disagree	SAT	UNSAT	NO	YES
Female	39	30-39	Christainity	Masters and above	healthworkers	Healthworker	Lagos State	No		#100,000- #300,000	No		Maybe	Yes	Health worker, Media: Television/ Radio/ Newspaper, Social media	Yes	Not sure	sat	Yes	Strongly disagree	Disagree	Neutral	Neutral	Neutral	Disagree	Disagree	Agree	Strongly disagree	Agree	UNSAT	SAT	YES	NO
Male	29	18-29	Islam	Diploma	healthworkers	Healthworker	Lagos State	No		#50,000- #99,000	No		No	Yes	Health worker	Yes	Yes	sat	Yes	Strongly agree	Disagree	Agree	Agree	Agree	Disagree	Disagree	Disagree	Strongly disagree	Agree	SAT	SAT	YES	YES
Female	48	40-49	Christainity	Bachelor's degree	healthworkers	Healthworker	Lagos State	No	Nil	#100,000- #300,000	No	Nil	Yes	Yes	Health worker	Yes	Yes	sat	Yes	Strongly agree	Strongly disagree	Agree	Agree	Agree	Disagree	Disagree	Disagree	Disagree	Disagree	SAT	SAT	YES	YES
Female	29	18-29	Christainity	Masters and above	nonhealthworkers	Government official	Lagos State	No	No	#100,000- #300,000	No		No	Yes	Health worker, Media: Television/ Radio/ Newspaper, Social media, Friends/ family	No	No	sat	Yes	Agree	Strongly disagree	Neutral	Neutral	Disagree	Disagree	Disagree	Neutral	Neutral	Neutral	UNSAT	UNSAT	NO	NO
Female	61	60-69	Christainity	Diploma	healthworkers	Healthworker	Lagos State	No		#100,000- #300,000	No		No	Yes	Health worker	Yes	Not sure	sat	Yes	Agree	Disagree	Strongly agree	Strongly Agree	Strongly Agree	Neutral	Neutral	Neutral	Disagree	Disagree	SAT	UNSAT	NO	YES
Male	71	>70	Christainity	Diploma	nonhealthworkers	Retiree	Lagos State	No		<#18,000	No		Maybe	Yes	Health worker	No	Yes	sat	Yes	Strongly agree	Disagree	Neutral	Neutral	Agree	Strongly disagree	Strongly disagree	Neutral	Disagree	Disagree	SAT	SAT	YES	YES
Male	28	18-29	Islam	Diploma	healthworkers	Healthworker	Lagos State	No		#50,000- #99,000	Yes	About 10 months ago	Maybe	Yes	Media: Television/ Radio/ Newspaper, Social media	Yes	Not sure	sat	Yes	Neutral	Neutral	Disagree	Disagree	Strongly disagree	Neutral	Neutral	Neutral	Strongly disagree	Agree	UNSAT	SAT	YES	NO
Female	48	40-49	Islam	Diploma	healthworkers	Healthworker	Lagos State	No		#100,000- #300,000	No		Yes	Yes	Media: Television/ Radio/ Newspaper	Yes	Yes	sat	Yes	Strongly agree	Disagree	Agree	Agree	Strongly Agree	Disagree	Disagree	Neutral	Disagree	Disagree	SAT	SAT	YES	YES
Male	28	18-29	Islam	Bachelor's degree	nonhealthworkers	Government official	Lagos State	No		#100,000- #300,000	Yes	10months	Yes	Yes	Health worker, Media: Television/ Radio/ Newspaper, Social media, Friends/ family	Yes	Not sure	unsat	No	Neutral	Agree	Neutral	Neutral	Neutral	Neutral	Neutral	Neutral	Neutral	Agree	UNSAT	SAT	YES	NO
Female	32	30-39	Christainity	Diploma	healthworkers	Healthworker	Lagos State	No	Nil	#50,000- #99,000	No	Nil	Maybe	Yes	Health worker, Media: Television/ Radio/ Newspaper, Social media	Yes	Yes	sat	Yes	Agree	Disagree	Agree	Agree	Agree	Agree	Agree	Agree	Disagree	Strongly Agree	UNSAT	SAT	YES	NO
Male	28	18-29	Christainity	Bachelor's degree	healthworkers	Healthworker	Lagos State	No		#100,000- #300,000	No		Maybe	Yes	Health worker, Media: Television/ Radio/ Newspaper	Yes	Yes	sat	Yes	Agree	Disagree	Agree	Agree	Agree	Disagree	Disagree	Neutral	Disagree	Neutral	SAT	SAT	YES	YES
Male	52	50-59	Islam	Bachelor's degree	healthworkers	Healthworker	Lagos State	No		#100,000- #300,000	Yes	One month	No	Yes	Health worker	No	Not sure	sat	Yes	Neutral	Disagree	Neutral	Neutral	Strongly Agree	Neutral	Neutral	Strongly Agree	Strongly disagree	Strongly Agree	UNSAT	UNSAT	NO	NO
Female	54	50-59	Islam	Secondary	nonhealthworkers	Business man/ woman	Lagos State	No		#100,000- #300,000	No		No	Yes	Health worker	Yes	Yes	sat	Yes	Strongly agree	Strongly disagree	Strongly agree	Strongly Agree	Strongly Agree	Strongly disagree	Strongly disagree	Strongly Agree	Strongly disagree	Disagree	SAT	SAT	YES	YES
Female	27	18-29	Islam	Diploma	healthworkers	Healthworker	Lagos State	No		#50,000- #99,000	Yes	Nigeria	Maybe	Yes	Health worker, Media: Television/ Radio/ Newspaper, Social media, Friends/ family	Yes	Yes	sat	Yes	Neutral	Disagree	Neutral	Neutral	Agree	Agree	Agree	Neutral	Disagree	Agree	UNSAT	SAT	YES	NO
Female	31	30-39	Islam	Bachelor's degree	healthworkers	Healthworker	Lagos State	No		#100,000- #300,000	No		Yes	Yes	Health worker	Yes	Yes	sat	Yes	Strongly agree	Disagree	Agree	Agree	Agree	Disagree	Disagree	Agree	Strongly disagree	Disagree	SAT	SAT	YES	YES
Male	34	30-39	Christainity	Masters and above	healthworkers	Healthworker	Lagos State	No		#100,000- #300,000	No		Maybe	Yes	Health worker, Media: Television/ Radio/ Newspaper, Social media, Friends/ family	No	Not sure	sat	Yes	Agree	Disagree	Neutral	Agree	Neutral	Disagree	Disagree	Neutral	Disagree	Agree	SAT	UNSAT	NO	YES
Male	20	18-29	Islam	Diploma	healthworkers	Healthworker	Lagos State	No	Not available	#18,000- #49,000	No	Last 6 months	Yes	Yes	Health worker, Media: Television/ Radio/ Newspaper, Social media, Friends/ family	Yes	Yes	sat	Yes	Strongly agree	Strongly disagree	Agree	Strongly Agree	Strongly Agree	Strongly disagree	Disagree	Agree	Strongly disagree	Disagree	SAT	SAT	YES	YES
Female	53	50-59	Islam	Masters and above	healthworkers	Healthworker	Lagos State	Yes	Hypertension	>#300,000	No		Maybe	Yes	Health worker	Yes	Yes	sat	Yes	Strongly agree	Disagree	Agree	Agree	Agree	Disagree	Disagree	Agree	Disagree	Agree	SAT	SAT	YES	YES
Female	47	40-49	Christainity	Bachelor's degree	healthworkers	Healthworker	Lagos State	No		#100,000- #300,000	Yes	8 months ago	Yes	Yes	Health worker, Media: Television/ Radio/ Newspaper, Social media	No	Yes	sat	Yes	Strongly agree	Disagree	Strongly agree	Strongly Agree	Strongly Agree	Strongly disagree	Strongly disagree	Neutral	Disagree	Neutral	SAT	SAT	YES	YES
Female	69	60-69	Islam	Diploma	nonhealthworkers	Business man/ woman	Lagos State	No		#100,000- #300,000	No	Not applicable	Maybe	Yes	Health worker	Yes	Not sure	sat	Yes	Agree	Disagree	Agree	Agree	Agree	Disagree	Disagree	Agree	Disagree	Agree	SAT	SAT	YES	YES
Male	48	40-49	Christainity	Masters and above	healthworkers	Healthworker	Lagos State	No		>#300,000	No		No	Yes	Health worker, Media: Television/ Radio/ Newspaper, Social media	Yes	Yes	sat	Yes	Agree	Strongly disagree	Neutral	Neutral	Disagree	Neutral	Disagree	Strongly Agree	Strongly disagree	Agree	UNSAT	SAT	YES	NO
Female	40	40-49	Christainity	Bachelor's degree	healthworkers	Healthworker	Lagos State	No		#100,000- #300,000	No		Maybe	Yes	Health worker, Media: Television/ Radio/ Newspaper, Social media, Friends/ family	Yes	Yes	sat	Yes	Agree	Strongly disagree	Agree	Agree	Strongly Agree	Neutral	Agree	Disagree	Disagree	Disagree	SAT	SAT	YES	YES
Male	31	30-39	Christainity	Bachelor's degree	healthworkers	Healthworker	Lagos State	No		#100,000- #300,000	No		No	Yes	Health worker	Yes	Yes	sat	Yes	Agree	Disagree	Agree	Agree	Agree	Disagree	Disagree	Agree	Strongly disagree	Neutral	SAT	SAT	YES	YES
Male	42	40-49	Christainity	Bachelor's degree	healthworkers	Healthworker	Lagos State	No		#100,000- #300,000	No		Yes	Yes	Health worker, Media: Television/ Radio/ Newspaper, Social media	Yes	Yes	sat	Yes	Agree	Disagree	Agree	Agree	Agree	Strongly disagree	Strongly disagree	Agree	Strongly disagree	Disagree	SAT	SAT	YES	YES
Female	32	30-39	Christainity	Bachelor's degree	healthworkers	Healthworker	Lagos State	No		#100,000- #300,000	No		Maybe	Yes	Health worker, Media: Television/ Radio/ Newspaper, Social media	Yes	Yes	sat	Yes	Strongly agree	Strongly disagree	Strongly agree	Strongly Agree	Agree	Disagree	Disagree	Neutral	Strongly disagree	Neutral	SAT	SAT	YES	YES
Male	41	40-49	Christainity	Masters and above	healthworkers	Healthworker	Lagos State	No		#100,000- #300,000	No	No	No	Yes	Health worker	No	Not sure	sat	Yes	Neutral	Disagree	Neutral	Neutral	Agree	Neutral	Disagree	Strongly Agree	Strongly disagree	Strongly Agree	UNSAT	UNSAT	NO	NO
Male	35	30-39	Christainity	Masters and above	healthworkers	Healthworker	Lagos State	No		#100,000- #300,000	No		Maybe	Yes	Health worker	Yes	Yes	sat	Yes	Strongly agree	Strongly disagree	Strongly agree	Strongly Agree	Strongly Agree	Disagree	Disagree	Neutral	Strongly disagree	Neutral	SAT	SAT	YES	YES
Male	53	50-59	Islam	Masters and above	healthworkers	Healthworker	Lagos State	Yes	Hypertension and diabetes	>#300,000	No		Maybe	Yes	Health worker, Media: Television/ Radio/ Newspaper, Social media	Yes	Yes	sat	Yes	Strongly agree	Strongly disagree	Strongly agree	Agree	Agree	Strongly disagree	Strongly disagree	Strongly disagree	Strongly disagree	Strongly disagree	SAT	SAT	YES	YES
Male	27	18-29	Christainity	Diploma	healthworkers	Healthworker	Lagos State	No		#50,000- #99,000	Yes	2 months	Maybe	Yes	Health worker	Yes	Yes	sat	Yes	Agree	Disagree	Agree	Agree	Agree	Neutral	Neutral	Neutral	Strongly disagree	Agree	SAT	SAT	YES	YES
Male	26	18-29	Christainity	Diploma	healthworkers	Healthworker	Lagos State	No		#50,000- #99,000	No		Yes	Yes	Health worker, Media: Television/ Radio/ Newspaper	Yes	Yes	sat	Yes	Strongly agree	Neutral	Neutral	Neutral	Neutral	Neutral	Neutral	Neutral	Strongly disagree	Neutral	UNSAT	SAT	YES	NO
Female	23	18-29	Christainity	Diploma	healthworkers	Healthworker	Lagos State	No		#50,000- #99,000	Yes	3month ago	No	Yes	Health worker	Yes	Yes	sat	Yes	Agree	Strongly disagree	Strongly agree	Strongly Agree	Agree	Strongly agree	Strongly agree	Neutral	Strongly disagree	Neutral	SAT	SAT	YES	YES
Male	39	30-39	Unaffiliated	Masters and above	healthworkers	Healthworker	Lagos State	No		>#300,000	No		Maybe	Yes	Media: Television/ Radio/ Newspaper, Social media	No	Not sure	unsat	No	Strongly agree	Strongly Agree	Neutral	Neutral	Disagree	Neutral	Neutral	Agree	Strongly disagree	Agree	UNSAT	UNSAT	NO	NO
Female	43	40-49	Islam	Masters and above	nonhealthworkers	Business man/ woman	Lagos State	No		#18,000- #49,000	Yes	Two weeks	Yes	Yes	Social media	Yes	Yes	sat	Yes	Agree	Strongly disagree	Agree	Agree	Agree	Neutral	Neutral	Agree	Strongly disagree	Disagree	SAT	SAT	YES	YES
Female	53	50-59	Christainity	Bachelor's degree	healthworkers	Healthworker	Lagos State	No		#100,000- #300,000	No		No	Yes	Media: Television/ Radio/ Newspaper	Yes	Not sure	sat	Yes	Agree	Agree	Agree	Agree	Agree	Neutral	Neutral	Agree	Disagree	Agree	UNSAT	UNSAT	NO	NO
Female	29	18-29	Islam	Masters and above	nonhealthworkers	Unemployed	Lagos State	No		<#18,000	No		Maybe	Yes	Media: Television/ Radio/ Newspaper, Social media, Friends/ family	No	Not sure	sat	Yes	Agree	Disagree	Agree	Agree	Neutral	Neutral	Neutral	Agree	Strongly disagree	Agree	UNSAT	UNSAT	NO	NO
Male	32	30-39	Islam	Secondary	nonhealthworkers	Government official	Lagos State	No		#50,000- #99,000	No		Yes	Yes	Health worker	Yes	Yes	sat	Yes	Strongly agree	Disagree	Agree	Strongly Agree	Strongly Agree	Strongly agree	Strongly disagree	Strongly disagree	Strongly disagree	Disagree	SAT	SAT	YES	YES
Male	36	30-39	Islam	Diploma	healthworkers	Healthworker	Lagos State	No		#100,000- #300,000	No		No	Yes	Media: Television/ Radio/ Newspaper	No	Yes	sat	Yes	Strongly agree	Strongly disagree	Agree	Agree	Agree	Disagree	Disagree	Disagree	Strongly disagree	Disagree	SAT	UNSAT	NO	YES
Female	49	40-49	Christainity	Bachelor's degree	healthworkers	Healthworker	Lagos State	No		#100,000- #300,000	No		Yes	Yes	Health worker	Yes	Yes	sat	Yes	Strongly disagree	Disagree	Strongly disagree	Strongly disagree	Strongly disagree	Disagree	Disagree	Disagree	Disagree	Disagree	UNSAT	SAT	YES	NO
Female	34	30-39	Islam	Masters and above	healthworkers	Healthworker	Lagos State	No		#50,000- #99,000	No		No	Yes	Health worker, Media: Television/ Radio/ Newspaper	No	Yes	sat	Yes	Strongly disagree	Strongly disagree	Strongly agree	Strongly Agree	Strongly Agree	Strongly disagree	Strongly disagree	Disagree	Strongly disagree	Strongly disagree	SAT	UNSAT	NO	YES
Male	37	30-39	Islam	Bachelor's degree	healthworkers	Healthworker	Lagos State	No		#50,000- #99,000	No		Maybe	Yes	Health worker	Yes	Not sure	sat	Yes	Strongly agree	Disagree	Neutral	Neutral	Agree	Neutral	Disagree	Neutral	Strongly disagree	Agree	SAT	SAT	YES	YES
Male	47	40-49	Unaffiliated	Masters and above	healthworkers	Healthworker	Lagos State	No		>#300,000	Yes	2020-12-01	No	Yes	Health worker, Media: Television/ Radio/ Newspaper, Social media, Friends/ family	No	Yes	sat	Yes	Strongly agree	Strongly disagree	Strongly agree	Strongly Agree	Neutral	Strongly disagree	Strongly disagree	Agree	Strongly disagree	Disagree	SAT	UNSAT	NO	YES
Male	40	40-49	Christainity	Bachelor's degree	healthworkers	Healthworker	Lagos State	No		#100,000- #300,000	No		Yes	Yes	Friends/ family, Source of information is from my place of wrok with Lagos state Primary healthcare board	Yes	Yes	sat	Yes	Strongly agree	Disagree	Disagree	Agree	Agree	Disagree	Disagree	Neutral	Agree	Neutral	SAT	SAT	YES	YES
Male	47	40-49	Christainity	Masters and above	nonhealthworkers	Government official	Lagos State	No		>#300,000	No		No	Yes	Health worker, Media: Television/ Radio/ Newspaper, Social media	Yes	Yes	sat	Yes	Agree	Disagree	Agree	Agree	Neutral	Disagree	Disagree	Neutral	Agree	Neutral	SAT	SAT	YES	YES
Female	47	40-49	Christainity	Diploma	healthworkers	Healthworker	Lagos State	No		#100,000- #300,000	No		Maybe	Yes	Health worker	Yes	Not sure	sat	Yes	Strongly agree	Disagree	Neutral	Neutral	Agree	Strongly agree	Strongly agree	Agree	Disagree	Agree	UNSAT	SAT	YES	NO
Female	40	40-49	Christainity	Bachelor's degree	healthworkers	Healthworker	Lagos State	No		>#300,000	No		No	Yes	Health worker, Media: Television/ Radio/ Newspaper	Yes	Yes	sat	Yes	Strongly agree	Disagree	Agree	Agree	Agree	Disagree	Disagree	Agree	Strongly disagree	Neutral	SAT	SAT	YES	YES
Female	30	30-39	Unaffiliated	Bachelor's degree	healthworkers	Healthworker	Lagos State	No		#100,000- #300,000	No		Maybe	Yes	Health worker	No	Not sure	sat	Yes	Agree	Neutral	Neutral	Neutral	Disagree	Agree	Agree	Agree	Strongly disagree	Strongly Agree	UNSAT	UNSAT	NO	NO
Male	44	40-49	Christainity	Masters and above	healthworkers	Healthworker	Lagos State	No		>#300,000	No		No	Yes	Health worker, Media: Television/ Radio/ Newspaper, Social media, Friends/ family	No	Yes	sat	Yes	Strongly agree	Strongly disagree	Strongly agree	Strongly Agree	Strongly Agree	Strongly disagree	Strongly disagree	Strongly disagree	Strongly disagree	Neutral	SAT	UNSAT	NO	YES
Female	54	50-59	Christainity	Diploma	healthworkers	Healthworker	Lagos State	No		#100,000- #300,000	No		No	Yes	Health worker	Yes	Yes	sat	Yes	Agree	Disagree	Agree	Agree	Agree	Disagree	Disagree	Disagree	Strongly Agree	Disagree	SAT	SAT	YES	YES
Female	43	40-49	Islam	Bachelor's degree	healthworkers	Healthworker	Lagos State	No		>#300,000	No		Maybe	Yes	Health worker	Yes	Yes	sat	Yes	Agree	Disagree	Agree	Agree	Agree	Strongly disagree	Strongly disagree	Neutral	Strongly disagree	Disagree	SAT	SAT	YES	YES
Male	45	40-49	Islam	Masters and above	healthworkers	Healthworker	Lagos State	No	No	#100,000- #300,000	No		Maybe	Yes	Health worker	No	Yes	sat	Yes	Agree	Disagree	Agree	Agree	Agree	Neutral	Neutral	Neutral	Disagree	Neutral	SAT	SAT	YES	YES
Female	29	18-29	Christainity	Masters and above	healthworkers	Healthworker	Lagos State	No		#50,000- #99,000	No		Maybe	Yes	Health worker	No	Not sure	unsat	No	Strongly agree	Disagree	Neutral	Agree	Disagree	Agree	Agree	Agree	Disagree	Strongly Agree	UNSAT	UNSAT	NO	NO
Female	63	60-69	Islam	Masters and above	nonhealthworkers	Retiree	Lagos State	No		#100,000- #300,000	No		Maybe	Yes	Media: Television/ Radio/ Newspaper	No	Yes	sat	Yes	Strongly agree	Strongly disagree	Agree	Agree	Agree	Strongly disagree	Strongly disagree	Neutral	Strongly disagree	Neutral	SAT	SAT	YES	YES
Female	28	18-29	Islam	Bachelor's degree	healthworkers	Healthworker	Lagos State	No		#50,000- #99,000	No		Yes	Yes	Health worker, Social media	No	Not sure	sat	Yes	Agree	Disagree	Neutral	Agree	Disagree	Neutral	Neutral	Disagree	Strongly disagree	Agree	UNSAT	UNSAT	NO	NO
Female	26	18-29	Islam	Diploma	healthworkers	Healthworker	Lagos State	No		#18,000- #49,000	No		Maybe	Yes	Health worker	Yes	Yes	sat	Yes	Strongly agree	Disagree	Agree	Agree	Agree	Disagree	Disagree	Agree	Strongly disagree	Disagree	SAT	SAT	YES	YES
Male	51	50-59	Islam	Diploma	healthworkers	Healthworker	Lagos State	No		#100,000- #300,000	No		Yes	Yes	Health worker	Yes	Yes	sat	Yes	Agree	Disagree	Agree	Agree	Agree	Agree	Agree	Agree	Disagree	Agree	UNSAT	SAT	YES	NO
Male	32	30-39	Christainity	Bachelor's degree	healthworkers	Healthworker	Lagos State	No		#100,000- #300,000	No		Maybe	Yes	Health worker, Media: Television/ Radio/ Newspaper, Social media, Friends/ family	Yes	Yes	sat	Yes	Strongly agree	Strongly disagree	Agree	Agree	Strongly Agree	Strongly disagree	Strongly disagree	Neutral	Strongly disagree	Strongly disagree	SAT	SAT	YES	YES
Male	32	30-39	Christainity	Bachelor's degree	healthworkers	Healthworker	Lagos State	No		#100,000- #300,000	No		Yes	Yes	Media: Television/ Radio/ Newspaper	No	Yes	sat	Yes	Strongly agree	Disagree	Strongly agree	Strongly Agree	Strongly disagree	Strongly agree	Strongly agree	Disagree	Strongly disagree	Neutral	UNSAT	SAT	YES	NO
Male	28	18-29	Islam	Masters and above	healthworkers	Healthworker	Lagos State	No		#100,000- #300,000	No		No	Yes	Health worker, Media: Television/ Radio/ Newspaper, Social media	Yes	Yes	sat	Yes	Agree	Disagree	Agree	Agree	Disagree	Agree	Agree	Agree	Strongly disagree	Agree	UNSAT	SAT	YES	NO
Female	46	40-49	Islam	Masters and above	healthworkers	Healthworker	Lagos State	No		>#300,000	Yes	10 months ago	No	Yes	Health worker, Media: Television/ Radio/ Newspaper	Yes	Yes	sat	Yes	Strongly agree	Strongly disagree	Agree	Agree	Agree	Strongly disagree	Strongly disagree	Agree	Strongly disagree	Disagree	SAT	SAT	YES	YES
Male	64	60-69	Islam	Bachelor's degree	nonhealthworkers	Retiree	Lagos State	No		<#18,000	No		Maybe	Yes	Media: Television/ Radio/ Newspaper, Social media, Friends/ family	Yes	Yes	sat	Yes	Agree	Neutral	Agree	Agree	Agree	Neutral	Neutral	Disagree	Strongly disagree	Disagree	SAT	SAT	YES	YES
Female	55	50-59	Christainity	Masters and above	nonhealthworkers	Government official	Lagos State	No		#100,000- #300,000	No		Yes	Yes	Media: Television/ Radio/ Newspaper	Yes	Yes	sat	Yes	Strongly agree	Strongly disagree	Strongly agree	Agree	Strongly Agree	Disagree	Disagree	Disagree	Disagree	Disagree	SAT	SAT	YES	YES
Female	35	30-39	Islam	Bachelor's degree	nonhealthworkers	Business man/ woman	Lagos State	No		#18,000- #49,000	No		Maybe	Yes	Friends/ family	Yes	Yes	sat	Yes	Agree	Disagree	Agree	Agree	Agree	Disagree	Disagree	Agree	Disagree	Agree	SAT	SAT	YES	YES
Female	53	50-59	Christainity	Diploma	healthworkers	Healthworker	Lagos State	No		#50,000- #99,000	No		No	Yes	Media: Television/ Radio/ Newspaper	Yes	Yes	sat	Yes	Strongly agree	Disagree	Agree	Agree	Strongly Agree	Strongly agree	Disagree	Neutral	Disagree	Disagree	SAT	SAT	YES	YES
Female	48	40-49	Christainity	Bachelor's degree	healthworkers	Healthworker	Lagos State	Yes	High blood pressure	>#300,000	Yes	10 months ago	Yes	Yes	Health worker, Media: Television/ Radio/ Newspaper, Social media, Friends/ family	Yes	Yes	sat	Yes	Strongly agree	Strongly disagree	Agree	Agree	Agree	Disagree	Disagree	Disagree	Strongly disagree	Strongly disagree	SAT	SAT	YES	YES
Male	61	60-69	Islam	Masters and above	healthworkers	Healthworker	Lagos State	No		#100,000- #300,000	No		Yes	Yes	Health worker	Yes	Not sure	sat	Yes	Neutral	Agree	Disagree	Disagree	Agree	Neutral	Neutral	Strongly Agree	Strongly disagree	Agree	UNSAT	SAT	YES	NO
Male	26	18-29	Islam	Secondary	nonhealthworkers	Business man/ woman	Lagos State	No		<#18,000	No		No	Yes	Media: Television/ Radio/ Newspaper	Yes	Yes	sat	Yes	Strongly agree	Disagree	Agree	Agree	Strongly Agree	Strongly disagree	Disagree	Disagree	Disagree	Disagree	SAT	SAT	YES	YES
Female	36	30-39	Christainity	Bachelor's degree	nonhealthworkers	Government official	Lagos State	No		#50,000- #99,000	No		Yes	Yes	Social media	Yes	Yes	sat	Yes	Agree	Disagree	Agree	Agree	Agree	Neutral	Neutral	Neutral	Neutral	Disagree	SAT	SAT	YES	YES
Male	39	30-39	Unaffiliated	Masters and above	healthworkers	Healthworker	Lagos State	No		>#300,000	No		Maybe	Yes	Media: Television/ Radio/ Newspaper, Social media	No	Not sure	unsat	No	Strongly agree	Strongly Agree	Neutral	Neutral	Disagree	Neutral	Neutral	Agree	Strongly disagree	Agree	UNSAT	UNSAT	NO	NO
Male	39	30-39	Islam	Bachelor's degree	healthworkers	Healthworker	Lagos State	No		#100,000- #300,000	No		Yes	Yes	Health worker, Media: Television/ Radio/ Newspaper, Social media	Yes	Yes	sat	Yes	Agree	Strongly disagree	Strongly agree	Strongly Agree	Strongly Agree	Disagree	Disagree	Neutral	Strongly disagree	Agree	SAT	SAT	YES	YES
Male	54	50-59	Christainity	Diploma	nonhealthworkers	Teacher	Lagos State	No		<#18,000	No		No	Yes	Media: Television/ Radio/ Newspaper	No	Not sure	unsat	No	Neutral	Strongly Agree	Neutral	Neutral	Agree	Neutral	Neutral	Agree	Strongly Agree	Agree	UNSAT	UNSAT	NO	NO
Male	51	50-59	Christainity	Masters and above	nonhealthworkers	Business man/ woman	Lagos State	No		#100,000- #300,000	No		No	Yes	Friends/ family	No	Yes	sat	Yes	Strongly agree	Strongly disagree	Strongly agree	Strongly Agree	Agree	Agree	Agree	Disagree	Strongly disagree	Agree	SAT	UNSAT	NO	YES
Female	39	30-39	Christainity	Masters and above	healthworkers	Healthworker	Lagos State	No		#100,000- #300,000	No		No	Yes	Health worker	Yes	Yes	sat	Yes	Agree	Disagree	Neutral	Agree	Agree	Disagree	Neutral	Neutral	Disagree	Agree	SAT	SAT	YES	YES
Male	45	40-49	Christainity	Masters and above	nonhealthworkers	Engineer	Lagos State	No		>#300,000	No		Yes	Yes	Media: Television/ Radio/ Newspaper	No	Yes	sat	Yes	Agree	Disagree	Agree	Neutral	Agree	Neutral	Neutral	Neutral	Disagree	Neutral	SAT	SAT	YES	YES
Male	43	40-49	Christainity	Masters and above	nonhealthworkers	Government official	Lagos State	No		#50,000- #99,000	No		Yes	Yes	Media: Television/ Radio/ Newspaper	No	Yes	sat	Yes	Strongly agree	Strongly disagree	Strongly agree	Strongly Agree	Agree	Strongly disagree	Strongly disagree	Neutral	Strongly disagree	Neutral	SAT	SAT	YES	YES
Female	51	50-59	Islam	Bachelor's degree	healthworkers	Healthworker	Lagos State	No	Nill	#100,000- #300,000	No	I dont known since, i have not been treated before	Maybe	Yes	Health worker	No	Yes	sat	Yes	Agree	Disagree	Agree	Agree	Agree	Neutral	Agree	Agree	Disagree	Agree	UNSAT	SAT	YES	NO
Male	29	18-29	Christainity	Diploma	healthworkers	Healthworker	Lagos State	No		#50,000- #99,000	No		No	Yes	Health worker	Yes	Yes	sat	Yes	Agree	Strongly disagree	Disagree	Strongly disagree	Agree	Agree	Agree	Agree	Disagree	Agree	UNSAT	SAT	YES	NO
Female	39	30-39	Christainity	Masters and above	healthworkers	Healthworker	Lagos State	No		#100,000- #300,000	No		No	Yes	Health worker	Yes	Yes	sat	Yes	Strongly agree	Disagree	Agree	Agree	Agree	Neutral	Agree	Disagree	Strongly disagree	Disagree	SAT	SAT	YES	YES
Female	45	40-49	Islam	Diploma	healthworkers	Healthworker	Lagos State	No		<#18,000	No		No	Yes	Health worker	Yes	Yes	sat	Yes	Agree	Disagree	Agree	Agree	Agree	Disagree	Disagree	Agree	Disagree	Agree	SAT	SAT	YES	YES
Male	42	40-49	Islam	Bachelor's degree	nonhealthworkers	Government official	Lagos State	No		#50,000- #99,000	No		Maybe	Yes	Health worker	No	Yes	sat	Yes	Neutral	Strongly disagree	Neutral	Neutral	Neutral	Neutral	Neutral	Neutral	Disagree	Neutral	UNSAT	SAT	YES	NO
Female	32	30-39	Christainity	Bachelor's degree	healthworkers	Healthworker	Lagos State	No		#100,000- #300,000	Yes	1 week	No	Yes	Health worker	Yes	Yes	sat	Yes	Strongly agree	Disagree	Disagree	Disagree	Neutral	Agree	Agree	Strongly Agree	Disagree	Disagree	UNSAT	SAT	YES	NO
Male	51	50-59	Islam	Masters and above	healthworkers	Healthworker	Lagos State	No		>#300,000	No		No	Yes	Health worker, Media: Television/ Radio/ Newspaper, Social media, Friends/ family	No	Yes	sat	Yes	Disagree	Disagree	Agree	Agree	Agree	Disagree	Disagree	Agree	Strongly disagree	Strongly Agree	UNSAT	UNSAT	NO	NO
Female	37	30-39	Islam	Diploma	healthworkers	Healthworker	Lagos State	No		#50,000- #99,000	No		Yes	Yes	Health worker, Media: Television/ Radio/ Newspaper, Social media	Yes	Yes	sat	Yes	Strongly agree	Strongly disagree	Strongly agree	Strongly Agree	Strongly Agree	Strongly disagree	Strongly disagree	Disagree	Strongly disagree	Strongly disagree	SAT	SAT	YES	YES
Female	36	30-39	Islam	Bachelor's degree	healthworkers	Healthworker	Lagos State	No	No	#50,000- #99,000	No	No	Maybe	Yes	Health worker	No	Not sure	sat	Yes	Agree	Agree	Agree	Agree	Agree	Disagree	Disagree	Agree	Disagree	Agree	UNSAT	UNSAT	NO	NO
Male	42	40-49	Christainity	Diploma	healthworkers	Healthworker	Lagos State	No		#100,000- #300,000	No		No	Yes	Health worker	Yes	Yes	sat	Yes	Strongly agree	Strongly disagree	Strongly agree	Strongly Agree	Strongly Agree	Neutral	Neutral	Neutral	Neutral	Agree	SAT	SAT	YES	YES
Male	56	50-59	Islam	Masters and above	healthworkers	Healthworker	Lagos State	No		>#300,000	No		Maybe	Yes	Health worker	Yes	Yes	sat	Yes	Agree	Disagree	Agree	Agree	Agree	Disagree	Disagree	Disagree	Disagree	Disagree	SAT	SAT	YES	YES
Female	51	50-59	Christainity	Diploma	healthworkers	Healthworker	Lagos State	No	Nil	#18,000- #49,000	No		Maybe	Yes	Health worker	Yes	Not sure	sat	Yes	Agree	Agree	Disagree	Neutral	Neutral	Neutral	Neutral	Agree	Agree	Agree	UNSAT	SAT	YES	NO
Female	27	18-29	Islam	Masters and above	healthworkers	Healthworker	Lagos State	No		>#300,000	Yes	4 months ago	Maybe	Yes	Media: Television/ Radio/ Newspaper, Social media	Yes	Yes	sat	Yes	Strongly agree	Disagree	Neutral	Neutral	Agree	Neutral	Neutral	Neutral	Strongly disagree	Neutral	SAT	SAT	YES	YES
Female	45	40-49	Christainity	Masters and above	healthworkers	Healthworker	Lagos State	No		#18,000- #49,000	No		Maybe	Yes	Media: Television/ Radio/ Newspaper	Yes	Yes	sat	Yes	Strongly disagree	Disagree	Agree	Agree	Agree	Disagree	Disagree	Agree	Agree	Agree	UNSAT	SAT	YES	NO
Female	42	40-49	Christainity	Bachelor's degree	healthworkers	Healthworker	Lagos State	No		#100,000- #300,000	No		Maybe	Yes	Health worker	Yes	Yes	sat	Yes	Strongly disagree	Disagree	Neutral	Agree	Agree	Neutral	Disagree	Disagree	Disagree	Disagree	SAT	SAT	YES	YES
Female	71	>70	Christainity	Bachelor's degree	healthworkers	Healthworker	Lagos State	No		#100,000- #300,000	No		No	Yes	Health worker, Media: Television/ Radio/ Newspaper, Social media	No	Yes	sat	Yes	Strongly disagree	Disagree	Agree	Agree	Agree	Disagree	Disagree	Disagree	Disagree	Disagree	SAT	UNSAT	NO	YES
Female	28	18-29	Islam	Diploma	healthworkers	Healthworker	Lagos State	No		#18,000- #49,000	No		No	Yes	Health worker	Yes	Yes	sat	Yes	Disagree	Neutral	Neutral	Neutral	Neutral	Neutral	Neutral	Neutral	Neutral	Neutral	UNSAT	SAT	YES	NO
Female	33	30-39	Christainity	Bachelor's degree	healthworkers	Healthworker	Lagos State	No		#100,000- #300,000	No		Yes	Yes	Health worker	Yes	Yes	sat	Yes	Agree	Disagree	Agree	Agree	Agree	Neutral	Neutral	Neutral	Strongly disagree	Disagree	SAT	SAT	YES	YES
Male	55	50-59	Christainity	Bachelor's degree	healthworkers	Healthworker	Lagos State	Yes	Hypertension	>#300,000	No		No	Yes	Health worker, Media: Television/ Radio/ Newspaper, Social media, Friends/ family, NPHCDA	No	Yes	sat	Yes	Strongly agree	Neutral	Agree	Agree	Agree	Strongly disagree	Strongly disagree	Disagree	Strongly disagree	Agree	SAT	UNSAT	NO	YES
Female	19	18-29	Islam	Secondary	nonhealthworkers	Student	Lagos State	No		#18,000- #49,000	No		Maybe	Yes	Social media, Friends/ family	Yes	Not sure	sat	Yes	Agree	Disagree	Neutral	Agree	Agree	Disagree	Disagree	Agree	Disagree	Strongly Agree	UNSAT	SAT	YES	NO
Female	43	40-49	Islam	Secondary	nonhealthworkers	Business man/ woman	Lagos State	Yes	Back ache	#18,000- #49,000	No		Maybe	Yes	Social media	No	Not sure	unsat	No	Agree	Neutral	Neutral	Agree	Agree	Neutral	Neutral	Neutral	Neutral	Neutral	UNSAT	UNSAT	NO	NO
Male	49	40-49	Christainity	Masters and above	healthworkers	Healthworker	Lagos State	No	None	#100,000- #300,000	No		No	Yes	Health worker	No	Yes	sat	Yes	Strongly disagree	Strongly disagree	Strongly agree	Strongly Agree	Strongly Agree	Strongly disagree	Strongly disagree	Disagree	Strongly disagree	Strongly disagree	SAT	UNSAT	NO	YES
Male	43	40-49	Christainity	Bachelor's degree	healthworkers	Healthworker	Lagos State	No		#100,000- #300,000	No		Yes	Yes	Health worker	Yes	Yes	sat	Yes	Strongly agree	Strongly disagree	Agree	Agree	Agree	Disagree	Disagree	Disagree	Disagree	Agree	SAT	SAT	YES	YES
Female	54	50-59	Islam	Diploma	nonhealthworkers	Government official	Lagos State	No		#100,000- #300,000	No		Maybe	Yes	Health worker	Yes	Yes	sat	Yes	Strongly agree	Neutral	Strongly agree	Strongly Agree	Strongly Agree	Disagree	Disagree	Neutral	Disagree	Neutral	SAT	SAT	YES	YES
Female	30	30-39	Unaffiliated	Bachelor's degree	healthworkers	Healthworker	Lagos State	No		#100,000- #300,000	No		Maybe	Yes	Health worker	No	Not sure	sat	Yes	Agree	Neutral	Neutral	Neutral	Disagree	Agree	Agree	Agree	Strongly disagree	Strongly Agree	UNSAT	UNSAT	NO	NO
Female	50	50-59	Christainity	Primary	healthworkers	Healthworker	Lagos State	No		#50,000- #99,000	No		No	Yes	Health worker, Media: Television/ Radio/ Newspaper, Social media	Yes	Yes	sat	Yes	Strongly agree	Disagree	Strongly agree	Agree	Agree	Strongly agree	Agree	Agree	Strongly disagree	Strongly disagree	SAT	SAT	YES	YES
Female	30	30-39	Christainity	Masters and above	healthworkers	Healthworker	Lagos State	No		#100,000- #300,000	No		Maybe	Yes	Health worker, Media: Television/ Radio/ Newspaper, Social media, Friends/ family	No	Not sure	sat	Yes	Agree	Disagree	Agree	Agree	Neutral	Agree	Neutral	Agree	Strongly disagree	Agree	UNSAT	UNSAT	NO	NO
Male	53	50-59	Islam	Diploma	healthworkers	Healthworker	Lagos State	No		#100,000- #300,000	No		Yes	Yes	Health worker	Yes	Yes	sat	Yes	Agree	Disagree	Agree	Agree	Agree	Disagree	Agree	Disagree	Disagree	Disagree	SAT	SAT	YES	YES
Male	61	60-69	Islam	Diploma	healthworkers	Healthworker	Lagos State	No		#100,000- #300,000	No		Yes	Yes	Health worker	Yes	Yes	sat	Yes	Agree	Disagree	Agree	Agree	Agree	Disagree	Agree	Disagree	Disagree	Disagree	SAT	SAT	YES	YES
Female	45	40-49	Islam	Diploma	healthworkers	Healthworker	Lagos State	No		#18,000- #49,000	No		Maybe	Yes	Health worker, Media: Television/ Radio/ Newspaper	Yes	Not sure	sat	Yes	Neutral	Neutral	Disagree	Strongly Agree	Neutral	Neutral	Neutral	Neutral	Strongly disagree	Neutral	UNSAT	SAT	YES	NO
Female	48	40-49	Islam	Diploma	healthworkers	Healthworker	Lagos State	No		#100,000- #300,000	No		Yes	Yes	Media: Television/ Radio/ Newspaper	Yes	Yes	sat	Yes	Strongly agree	Disagree	Agree	Agree	Strongly Agree	Disagree	Disagree	Neutral	Disagree	Disagree	SAT	SAT	YES	YES
Female	48	40-49	Christainity	Bachelor's degree	healthworkers	Healthworker	Lagos State	No	Non	#100,000- #300,000	No	Non	No	Yes	Health worker, Media: Television/ Radio/ Newspaper	Yes	Yes	sat	Yes	Agree	Disagree	Disagree	Disagree	Agree	Strongly disagree	Agree	Strongly disagree	Strongly disagree	Strongly disagree	SAT	SAT	YES	YES
Female	59	50-59	Christainity	Masters and above	nonhealthworkers	Lecturer/ Researcher	Lagos State	Yes	Hypertension, Diabetes	>#300,000	No		Maybe	Yes	Media: Television/ Radio/ Newspaper	Yes	Not sure	sat	Yes	Agree	Neutral	Neutral	Neutral	Agree	Disagree	Disagree	Neutral	Disagree	Neutral	SAT	SAT	YES	YES
Female	25	18-29	Christainity	Diploma	healthworkers	Healthworker	Lagos State	No		#50,000- #99,000	No		Yes	Yes	Health worker	Yes	Yes	sat	Yes	Strongly agree	Strongly disagree	Agree	Agree	Agree	Neutral	Neutral	Neutral	Strongly disagree	Disagree	SAT	SAT	YES	YES
Female	58	50-59	Christainity	Masters and above	healthworkers	Healthworker	Lagos State	No	Not applicable	>#300,000	No		Yes	Yes	Pre- training by the Ministry of health & Primary health care board.	No	Yes	sat	Yes	Neutral	Disagree	Agree	Agree	Agree	Disagree	Disagree	Neutral	Strongly disagree	Disagree	SAT	SAT	YES	YES
Male	50	50-59	Christainity	Masters and above	nonhealthworkers	Lecturer/ Researcher	Lagos State	No	No	#18,000- #49,000	No	No	Maybe	Yes	Social media	No	Yes	sat	Yes	Neutral	Agree	Agree	Agree	Agree	Agree	Agree	Agree	Disagree	Agree	UNSAT	SAT	YES	NO
Female	47	40-49	Christainity	Masters and above	healthworkers	Healthworker	Lagos State	No		#100,000- #300,000	No		Maybe	Yes	Health worker, Media: Television/ Radio/ Newspaper	Yes	Yes	sat	Yes	Strongly agree	Disagree	Agree	Agree	Agree	Disagree	Disagree	Neutral	Strongly disagree	Agree	SAT	SAT	YES	YES
Female	44	40-49	Christainity	Bachelor's degree	healthworkers	Healthworker	Lagos State	No		#50,000- #99,000	No		Maybe	Yes	Health worker, Media: Television/ Radio/ Newspaper, Social media	Yes	Yes	sat	Yes	Strongly agree	Agree	Agree	Agree	Strongly Agree	Disagree	Disagree	Agree	Strongly disagree	Agree	SAT	SAT	YES	YES
Male	34	30-39	Christainity	Diploma	healthworkers	Healthworker	Lagos State	No		#50,000- #99,000	No		Maybe	Yes	Health worker, Social media	No	Not sure	sat	Yes	Neutral	Neutral	Neutral		Neutral	Strongly disagree	Strongly disagree	Strongly Agree	Disagree	Agree	UNSAT	UNSAT	NO	NO
Female	50	50-59	Christainity	Masters and above	healthworkers	Healthworker	Lagos State	No		#100,000- #300,000	No		Maybe	Yes	Health worker, Media: Television/ Radio/ Newspaper, Social media, Friends/ family	Yes	Yes	sat	Yes	Agree	Agree	Agree	Agree	Neutral	Disagree	Disagree	Disagree	Strongly disagree	Disagree	SAT	SAT	YES	YES
Female	27	18-29	Islam	Masters and above	healthworkers	Healthworker	Lagos State	No		>#300,000	Yes	4 months ago	Maybe	Yes	Media: Television/ Radio/ Newspaper, Social media	Yes	Yes	sat	Yes	Strongly agree	Disagree	Neutral	Neutral	Agree	Neutral	Neutral	Neutral	Strongly disagree	Neutral	SAT	SAT	YES	YES
Female	32	30-39	Islam	Masters and above	healthworkers	Healthworker	Lagos State	No		#100,000- #300,000	No		No	Yes	Health worker, Media: Television/ Radio/ Newspaper	No	Yes	sat	Yes	Strongly agree	Strongly disagree	Agree	Strongly Agree	Strongly Agree	Strongly disagree	Strongly disagree	Strongly disagree	Strongly disagree	Disagree	SAT	UNSAT	NO	YES
Female	31	30-39	Islam	Masters and above	healthworkers	Healthworker	Lagos State	No		#100,000- #300,000	No		No	Yes	Health worker, Media: Television/ Radio/ Newspaper	No	Yes	sat	Yes	Strongly agree	Strongly disagree	Agree	Strongly Agree	Strongly Agree	Strongly disagree	Strongly disagree	Strongly disagree	Strongly disagree	Disagree	SAT	UNSAT	NO	YES
Male	29	18-29	Islam	Bachelor's degree	nonhealthworkers	Engineer	Lagos State	No		>#300,000	No		No	Yes	Friends/ family	No	Yes	sat	Yes	Strongly agree	Strongly disagree	Agree	Agree	Neutral	Disagree	Disagree	Neutral	Strongly disagree	Agree	SAT	UNSAT	NO	YES
Female	31	30-39	Christainity	Diploma	healthworkers	Healthworker	Lagos State	No		#50,000- #99,000	No		Maybe	Yes	Health worker	Yes	Not sure	sat	Yes	Strongly agree	Strongly disagree	Agree	Neutral	Agree	Strongly disagree	Strongly disagree	Agree	Strongly disagree	Disagree	SAT	SAT	YES	YES
Female	50	50-59	Islam	Masters and above	healthworkers	Healthworker	Lagos State	Yes	Hepatitis B	#50,000- #99,000	No		Maybe	Yes	Health worker, Media: Television/ Radio/ Newspaper, Social media	No	Not sure	unsat	No	Strongly agree	Neutral	Neutral	Neutral	Neutral	Neutral	Neutral	Agree	Strongly disagree	Agree	UNSAT	UNSAT	NO	NO
Male	32	30-39	Islam	Masters and above	nonhealthworkers	Business man/ woman	Lagos State	No		#100,000- #300,000	No		Yes	Yes	Media: Television/ Radio/ Newspaper, Social media, Friends/ family	No	Yes	sat	Yes	Agree	Disagree	Neutral	Neutral	Disagree	Neutral	Neutral	Agree	Disagree	Neutral	UNSAT	SAT	YES	NO
Female	34	30-39	Christainity	Masters and above	healthworkers	Healthworker	Lagos State	No	None	#100,000- #300,000	No		Yes	Yes	Health worker	No	Yes	sat	Yes	Strongly agree	Strongly disagree	Strongly disagree	Strongly disagree	Neutral	Disagree	Strongly disagree	Disagree	Strongly disagree	Strongly disagree	SAT	SAT	YES	YES
Female	37	30-39	Christainity	Diploma	healthworkers	Healthworker	Lagos State	No		#50,000- #99,000	No		Maybe	Yes	Health worker, Media: Television/ Radio/ Newspaper, Social media	Yes	Yes	sat	Yes	Strongly disagree	Disagree	Agree	Agree	Agree	Disagree	Disagree	Disagree	Disagree	Disagree	SAT	SAT	YES	YES
Female	36	30-39	Islam	Diploma	healthworkers	Healthworker	Lagos State	No	Nil	#50,000- #99,000	No	Nil	Maybe	Yes	All frontline workers should take the vaccine	Yes	Yes	sat	Yes	Agree	Disagree	Strongly agree		Agree	Neutral	Neutral	Neutral	Neutral	Agree	UNSAT	SAT	YES	NO
Male	35	30-39	Islam	Bachelor's degree	nonhealthworkers	Business man/ woman	Lagos State	No		#100,000- #300,000	No		Maybe	Yes	Media: Television/ Radio/ Newspaper	Yes	Not sure	sat	Yes	Strongly disagree	Disagree	Neutral	Neutral	Neutral	Neutral	Neutral	Neutral	Disagree	Neutral	UNSAT	SAT	YES	NO
Female	33	30-39	Christainity	Bachelor's degree	healthworkers	Healthworker	Lagos State	No		#100,000- #300,000	No		Yes	Yes	Health worker	Yes	Yes	sat	Yes	Agree	Disagree	Agree	Agree	Agree	Neutral	Neutral	Neutral	Strongly disagree	Disagree	SAT	SAT	YES	YES
Male	41	40-49	Christainity	Bachelor's degree	nonhealthworkers	Business man/ woman	Lagos State	No		#18,000- #49,000	No		No	Yes	Media: Television/ Radio/ Newspaper	No	Yes	sat	Yes	Strongly disagree	Strongly Agree	Disagree	Disagree	Neutral	Neutral	Neutral	Disagree	Strongly Agree	Disagree	UNSAT	UNSAT	NO	NO
Male	57	50-59	Christainity	Masters and above	healthworkers	Healthworker	Lagos State	No		#100,000- #300,000	No	Not applicable	Yes	Yes	Health worker, Media: Television/ Radio/ Newspaper	Yes	Yes	sat	Yes	Strongly disagree	Strongly disagree	Agree	Agree	Agree	Disagree	Disagree	Disagree	Strongly disagree	Agree	SAT	SAT	YES	YES
Female	30	30-39	Islam	Secondary	healthworkers	Healthworker	Lagos State	No		#18,000- #49,000	No		No	Yes	Health worker	Yes	Yes	sat	Yes	Strongly agree	Strongly disagree	Agree	Agree	Agree	Neutral	Neutral	Neutral	Neutral	Neutral	SAT	SAT	YES	YES
Female	30	30-39	Islam	Secondary	healthworkers	Healthworker	Lagos State	No		#18,000- #49,000	No		No	Yes	Health worker	Yes	Yes	sat	Yes	Strongly agree	Strongly disagree	Agree	Agree	Agree	Neutral	Neutral	Neutral	Neutral	Neutral	SAT	SAT	YES	YES
Female	36	30-39	Christainity	Diploma	healthworkers	Healthworker	Lagos State	No		<#18,000	No		No	Yes	Health worker	Yes	Yes	sat	Yes	Agree	Disagree	Agree	Agree	Agree	Disagree	Disagree	Agree	Disagree	Disagree	SAT	SAT	YES	YES
Female	31	30-39	Christainity	Bachelor's degree	healthworkers	Healthworker	Lagos State	No		#100,000- #300,000	No		Maybe	Yes	Health worker	Yes	Yes	sat	Yes	Agree	Disagree	Agree	Agree	Agree	Agree	Agree	Neutral	Disagree	Neutral	UNSAT	SAT	YES	NO
Female	51	50-59	Islam	Diploma	nonhealthworkers	Teacher	Lagos State	Yes	Asthma	#18,000- #49,000	No		Yes	Yes	Media: Television/ Radio/ Newspaper	Yes	No	unsat	No	Disagree	Neutral	Neutral	Neutral	Disagree	Neutral	Neutral	Agree	Disagree	Agree	UNSAT	SAT	YES	NO
Female	71	>70	Islam	Secondary	nonhealthworkers	Business man/ woman	Lagos State	No		#100,000- #300,000	No		No	Yes	Media: Television/ Radio/ Newspaper	Yes	Not sure	unsat	No	Strongly disagree	Strongly Agree	Disagree	Agree	Disagree	Neutral	Disagree	Agree	Strongly Agree	Agree	UNSAT	UNSAT	NO	NO
Female	45	40-49	Islam	Bachelor's degree	nonhealthworkers	Teacher	Lagos State	No	Nil	#18,000- #49,000	No		Maybe	Yes	Media: Television/ Radio/ Newspaper	Yes	Yes	sat	Yes	Strongly disagree	Disagree	Strongly disagree	Strongly disagree	Strongly disagree	Neutral	Neutral	Strongly Agree	Strongly disagree	Agree	UNSAT	SAT	YES	NO
Female	32	30-39	Islam	Diploma	healthworkers	Healthworker	Lagos State	No	No	#18,000- #49,000	No		No	Yes	Health worker	Yes	Yes	sat	Yes	Agree	Disagree	Agree	Agree	Agree	Disagree	Disagree	Agree	Disagree	Disagree	SAT	SAT	YES	YES
Female	46	40-49	Islam	Bachelor's degree	nonhealthworkers	Teacher	Lagos State	No		#50,000- #99,000	No		Maybe	Yes	Media: Television/ Radio/ Newspaper	Yes	Not sure	sat	Yes	Neutral	Agree	Agree	Neutral	Agree	Neutral	Neutral	Neutral	Disagree	Neutral	UNSAT	SAT	YES	NO
Female	42	40-49	Islam	Diploma	nonhealthworkers	Retiree	Lagos State	No		<#18,000	No		Maybe	Yes	Media: Television/ Radio/ Newspaper	Yes	Not sure	sat	Yes	Agree	Disagree	Neutral	Neutral	Neutral	Neutral	Neutral	Neutral	Disagree	Neutral	UNSAT	SAT	YES	NO
Female	52	50-59	Islam	Secondary	nonhealthworkers	Business man/ woman	Lagos State	No		<#18,000	No		Yes	Yes	Health worker	No	No	unsat	No	Disagree	Agree	Disagree	Disagree	Disagree	Agree	Agree	Strongly Agree	Neutral	Agree	UNSAT	UNSAT	NO	NO
Female	45	40-49	Islam	Bachelor's degree	nonhealthworkers	Business man/ woman	Lagos State	No		#50,000- #99,000	No		Yes	Yes	Health worker	No	No	unsat	No	Strongly disagree	Neutral	Disagree	Disagree	Disagree	Agree	Agree	Strongly Agree	Agree	Agree	UNSAT	UNSAT	NO	NO
Female	46	40-49	Islam	Diploma	nonhealthworkers	Business man/ woman	Lagos State	No		#50,000- #99,000	No		No	Yes	Media: Television/ Radio/ Newspaper, Social media	Yes	No	unsat	No	Disagree	Agree	Disagree	Disagree	Disagree	Agree	Agree	Strongly Agree	Agree	Agree	UNSAT	UNSAT	NO	NO
Female	51	50-59	Islam	Diploma	nonhealthworkers	Business man/ woman	Lagos State	No		#100,000- #300,000	No		Yes	Yes	Social media	No	No	unsat	No	Disagree	Agree	Disagree	Disagree	Disagree	Neutral	Neutral	Strongly Agree	Agree	Agree	UNSAT	UNSAT	NO	NO
Female	42	40-49	Islam	Bachelor's degree	nonhealthworkers	Government official	Lagos State	No		#100,000- #300,000	No		Yes	Yes	Health worker, Media: Television/ Radio/ Newspaper, Social media	Yes	Not sure	unsat	No	Disagree	Neutral	Agree	Disagree	Disagree	Disagree	Disagree	Strongly Agree	Disagree	Strongly Agree	UNSAT	SAT	YES	NO
Female	37	30-39	Islam	Masters and above	nonhealthworkers	Teacher	Lagos State	Yes	Depression	#100,000- #300,000	No		Yes	Yes	Social media	Yes	Not sure	unsat	No	Disagree	Neutral	Disagree	Disagree	Disagree	Neutral	Neutral	Strongly Agree	Disagree	Strongly Agree	UNSAT	SAT	YES	NO
Female	39	30-39	Islam	Diploma	nonhealthworkers	Teacher	Lagos State	Yes	Skin disease	#100,000- #300,000	No		Yes	Yes	Social media	Yes	Not sure	sat	Yes	Neutral	Neutral	Neutral	Neutral	Neutral	Neutral	Neutral	Neutral	Neutral	Neutral	UNSAT	SAT	YES	NO
Female	50	50-59	Christainity	Masters and above	healthworkers	Healthworker	Lagos State	No		#100,000- #300,000	No		No	Yes	Health worker	No	Yes	sat	Yes	Strongly agree	Disagree	Neutral	Neutral	Agree	Neutral	Neutral	Neutral	Disagree	Neutral	SAT	UNSAT	NO	YES
Female	32	30-39	Islam	Diploma	healthworkers	Healthworker	Lagos State	No		#50,000- #99,000	No		No	Yes	Health worker	Yes	Yes	sat	Yes	Agree	Disagree	Agree	Agree	Agree	Disagree	Disagree	Agree	Strongly disagree	Agree	SAT	SAT	YES	YES
Female	39	30-39	Islam	Masters and above	healthworkers	Healthworker	Lagos State	Yes	Asthma	#100,000- #300,000	Yes	1 year	No	Yes	Health worker	Yes	Yes	sat	Yes	Agree	Agree	Agree	Agree	Disagree	Agree	Agree	Strongly Agree	Disagree	Agree	UNSAT	SAT	YES	NO
Female	43	40-49	Islam	Secondary	nonhealthworkers	Teacher	Lagos State	No		<#18,000	No		No	Yes	Social media	Yes	No	unsat	No	Strongly disagree	Agree	Strongly disagree	Strongly disagree	Strongly disagree	Agree	Agree	Strongly Agree	Agree	Strongly Agree	UNSAT	UNSAT	NO	NO
Female	56	50-59	Islam	Primary	nonhealthworkers	Unemployed	Lagos State	No		<#18,000	No		No	Yes	Social media	No	No	unsat	No	Strongly disagree	Agree	Strongly disagree	Disagree	Disagree	Agree	Agree	Strongly Agree	Strongly Agree	Strongly Agree	UNSAT	UNSAT	NO	NO
Female	39	30-39	Islam	Diploma	nonhealthworkers	Teacher	Lagos State	Yes	Asthma	#50,000- #99,000	No		Maybe	Yes	Social media	Yes	No	unsat	No	Strongly disagree	Agree	Strongly disagree	Disagree	Disagree	Agree	Agree	Strongly Agree	Strongly Agree	Strongly Agree	UNSAT	SAT	YES	NO
Female	37	30-39	Islam	Diploma	nonhealthworkers	Teacher	Lagos State	Yes	Infertility	#18,000- #49,000	No		Maybe	Yes	Media: Television/ Radio/ Newspaper, Social media	Yes	No	unsat	No	Strongly disagree	Agree	Strongly disagree	Disagree	Disagree	Agree	Agree	Strongly Agree	Agree	Strongly Agree	UNSAT	SAT	YES	NO
Female	48	40-49	Christainity	Bachelor's degree	healthworkers	Healthworker	Lagos State	No		#50,000- #99,000	No		Maybe	Yes	Media: Television/ Radio/ Newspaper	Yes	Not sure	sat	Yes	Agree	Neutral	Agree	Agree	Agree	Disagree	Disagree	Agree	Agree	Agree	UNSAT	SAT	YES	NO
Female	34	30-39	Islam	Diploma	nonhealthworkers	Teacher	Lagos State	No		#18,000- #49,000	No		No	Yes	Media: Television/ Radio/ Newspaper, Social media	Yes	No	unsat	No	Strongly disagree	Agree	Strongly disagree	Strongly disagree	Strongly disagree	Agree	Agree	Strongly Agree	Neutral	Strongly Agree	UNSAT	UNSAT	NO	NO
Female	47	40-49	Islam	Diploma	nonhealthworkers	Government official	Lagos State	No		#50,000- #99,000	No		Maybe	Yes	Health worker	Yes	Yes	sat	Yes	Agree	Disagree	Agree	Agree	Agree	Disagree	Disagree	Disagree	Disagree	Disagree	SAT	SAT	YES	YES
Female	36	30-39	Islam	Bachelor's degree	healthworkers	Healthworker	Lagos State	No		#50,000- #99,000	No		No	No	Media: Television/ Radio/ Newspaper	No	No	unsat	No	Disagree	Disagree	Neutral	Disagree	Disagree	Neutral	Neutral	Strongly Agree	Neutral	Strongly Agree	UNSAT	UNSAT	NO	NO
Female	45	40-49	Islam	Diploma	nonhealthworkers	Teacher	Lagos State	No		#18,000- #49,000	No		No	Yes	Media: Television/ Radio/ Newspaper, Social media	Yes	No	unsat	No	Disagree	Neutral	Disagree	Disagree	Disagree	Neutral	Neutral	Strongly Agree	Agree	Strongly Agree	UNSAT	UNSAT	NO	NO
Female	53	50-59	Islam	Secondary	nonhealthworkers	Teacher	Lagos State	No		#18,000- #49,000	No		Yes	Yes	Health worker, Media: Television/ Radio/ Newspaper, Social media	No	No	unsat	No	Strongly disagree	Neutral	Strongly disagree	Strongly disagree	Disagree	Neutral	Neutral	Strongly Agree	Agree	Strongly Agree	UNSAT	UNSAT	NO	NO
Female	45	40-49	Islam	Diploma	nonhealthworkers	Business man/ woman	Lagos State	Yes	Depression	#18,000- #49,000	No		No	Yes	Media: Television/ Radio/ Newspaper, Social media	Yes	No	unsat	No	Strongly disagree	Neutral	Strongly disagree	Disagree	Disagree	Neutral	Neutral	Strongly Agree	Agree	Strongly Agree	UNSAT	UNSAT	NO	NO
Female	54	50-59	Islam	Bachelor's degree	nonhealthworkers	Government official	Lagos State	No		#50,000- #99,000	No		No	No	Media: Television/ Radio/ Newspaper	Yes	No	unsat	No	Disagree	Neutral	Disagree	Disagree	Disagree	Neutral	Neutral	Strongly Agree	Agree	Strongly Agree	UNSAT	UNSAT	NO	NO
Female	62	60-69	Islam	Bachelor's degree	nonhealthworkers	Unemployed	Lagos State	No		#18,000- #49,000	No		No	Yes	Social media	Yes	No	unsat	No	Strongly disagree	Agree	Disagree	Disagree	Disagree	Neutral	Neutral	Strongly Agree	Agree	Strongly Agree	UNSAT	UNSAT	NO	NO
Female	62	60-69	Islam	Bachelor's degree	nonhealthworkers	Unemployed	Lagos State	No		#18,000- #49,000	No		No	Yes	Social media	Yes	No	unsat	No	Strongly disagree	Agree	Disagree	Disagree	Disagree	Neutral	Neutral	Strongly Agree	Agree	Strongly Agree	UNSAT	UNSAT	NO	NO
Female	58	50-59	Christainity	Masters and above	healthworkers	Healthworker	Lagos State	Yes	Cervical Cancer	#100,000- #300,000	No		Yes	Yes	Health worker, Media: Television/ Radio/ Newspaper, Social media, Friends/ family, Trsining by NPHCDA,PHCB,LSMoH etc	Yes	Yes	sat	Yes	Strongly agree	Strongly disagree	Strongly agree	Strongly Agree	Strongly Agree	Strongly disagree	Strongly disagree	Disagree	Strongly disagree	Disagree	SAT	SAT	YES	YES
Female	56	50-59	Islam	Artisan	healthworkers	Business man/ woman	Lagos State	No		<#18,000	No		No	Yes	Media: Television/ Radio/ Newspaper, Social media	Yes	No	unsat	No	Strongly disagree	Neutral	Strongly disagree	Strongly disagree	Disagree	Neutral	Neutral	Strongly Agree	Agree	Strongly Agree	UNSAT	UNSAT	NO	NO
Female	56	50-59	Islam	Artisan	nonhealthworkers	Unemployed	Lagos State	No		<#18,000	No		No	Yes	Media: Television/ Radio/ Newspaper, Social media	Yes	No	unsat	No	Strongly disagree	Neutral	Disagree	Strongly disagree	Disagree	Neutral	Neutral	Strongly Agree	Agree	Strongly Agree	UNSAT	UNSAT	NO	NO
Female	54	50-59	Islam	Artisan	nonhealthworkers	Unemployed	Lagos State	No		<#18,000	No		No	Yes	Media: Television/ Radio/ Newspaper	No	No	unsat	No	Strongly disagree	Neutral	Disagree	Disagree	Disagree	Neutral	Neutral	Strongly Agree	Agree	Strongly Agree	UNSAT	UNSAT	NO	NO
Female	23	18-29	Islam	Diploma	nonhealthworkers	Teacher	Lagos State	No		<#18,000	No		No	Yes	Media: Television/ Radio/ Newspaper	Yes	No	unsat	No	Strongly disagree	Neutral	Disagree	Disagree	Disagree	Agree	Agree	Agree	Strongly Agree	Agree	UNSAT	UNSAT	NO	NO
Female	48	40-49	Islam	Masters and above	nonhealthworkers	Teacher	Lagos State	No		#50,000- #99,000	Yes		No	Yes	Health worker, Media: Television/ Radio/ Newspaper, Social media	Yes	Yes	sat	Yes	Agree	Neutral	Agree	Agree	Agree	Agree	Agree	Disagree	Disagree	Agree	UNSAT	SAT	YES	NO
Female	62	60-69	Islam	Artisan	nonhealthworkers	Unemployed	Lagos State	No		<#18,000	No		No	Yes	Health worker	Yes	No	unsat	No	Disagree	Neutral	Disagree	Disagree	Disagree	Disagree	Agree	Neutral	Agree	Agree	UNSAT	UNSAT	NO	NO
Female	61	60-69	Islam	Artisan	nonhealthworkers	Unemployed	Lagos State	No		<#18,000	No		No	Yes	Media: Television/ Radio/ Newspaper	No	No	unsat	No	Strongly disagree	Neutral	Strongly disagree	Disagree	Disagree	Neutral	Neutral	Strongly Agree	Agree	Agree	UNSAT	UNSAT	NO	NO
Female	56	50-59	Christainity	Bachelor's degree	nonhealthworkers	Business man/ woman	Lagos State	No		>#300,000	No		Maybe	Yes	Media: Television/ Radio/ Newspaper	No	Not sure	sat	Yes	Agree	Neutral	Agree	Agree	Neutral	Strongly disagree	Strongly disagree	Agree	Strongly disagree	Strongly disagree	SAT	UNSAT	NO	YES
Male	29	18-29	Christainity	Diploma	healthworkers	Healthworker	Lagos State	No		#50,000- #99,000	No		Maybe	Yes	Health worker, Media: Television/ Radio/ Newspaper, Social media, Friends/ family	Yes	Yes	sat	Yes	Agree	Disagree	Agree	Agree	Agree	Disagree	Disagree	Disagree	Disagree	Disagree	SAT	SAT	YES	YES
Female	44	40-49	Christainity	Bachelor's degree	healthworkers	Healthworker	Lagos State	No		#18,000- #49,000	No		Maybe	Yes	Media: Television/ Radio/ Newspaper, Jingle, banner, posters, etc	Yes	Yes	sat	Yes	Agree	Strongly disagree	Agree	Strongly Agree	Agree	Strongly disagree	Strongly disagree	Disagree	Strongly disagree	Disagree	SAT	SAT	YES	YES
Female	26	18-29	Christainity	Diploma	healthworkers	Healthworker	Lagos State	No	Nil	#18,000- #49,000	No	Nil	Yes	Yes	Health worker	Yes	Yes	sat	Yes	Strongly agree	Disagree	Neutral	Neutral	Agree	Strongly agree	Strongly agree	Agree	Agree	Agree	UNSAT	SAT	YES	NO
Female	38	30-39	Christainity	Bachelor's degree	healthworkers	Healthworker	Lagos State	No		#100,000- #300,000	No		No	Yes	Health worker, Media: Television/ Radio/ Newspaper, Social media, Friends/ family, Youths	No	Yes	sat	Yes	Strongly disagree	Disagree	Agree	Agree	Strongly Agree	Strongly agree	Strongly agree	Disagree	Disagree	Disagree	UNSAT	UNSAT	NO	NO
Female	18	18-29	Christainity	Secondary	nonhealthworkers	Student	Lagos State	No		<#18,000	No		Maybe	Yes	Media: Television/ Radio/ Newspaper, Social media, Friends/ family	Yes	Not sure	sat	Yes	Agree	Disagree	Neutral	Neutral	Neutral	Agree	Agree	Disagree	Strongly disagree	Agree	UNSAT	SAT	YES	NO
Female	32	30-39	Christainity	Masters and above	healthworkers	Healthworker	Lagos State	No		#100,000- #300,000	Yes	8months	No	Yes	Health worker, Media: Television/ Radio/ Newspaper, Social media, Friends/ family	No	No	unsat	No	Agree	Neutral	Neutral	Neutral	Disagree	Neutral	Neutral	Neutral	Disagree	Agree	UNSAT	UNSAT	NO	NO
Female	54	50-59	Christainity	Masters and above	nonhealthworkers	Government official	Lagos State	No		>#300,000	No		Maybe	Yes	Media: Television/ Radio/ Newspaper, Social media, Friends/ family	Yes	Yes	sat	Yes	Strongly agree	Disagree	Agree	Agree	Neutral	Disagree	Disagree	Neutral	Strongly disagree	Neutral	SAT	SAT	YES	YES
Female	30	30-39	Christainity	Bachelor's degree	healthworkers	Healthworker	Lagos State	No		#100,000- #300,000	No		No	Yes	Health worker, Media: Television/ Radio/ Newspaper, Social media, Friends/ family	Yes	No	unsat	No	Agree	Disagree	Disagree	Disagree	Disagree	Strongly agree	Strongly agree	Agree	Strongly disagree	Agree	UNSAT	UNSAT	NO	NO
Female	69	60-69	Christainity	Masters and above	nonhealthworkers	Lecturer/ Researcher	Lagos State	Yes	High blood pressure , prediabetic, digestive disorders	>#300,000	No		Maybe	Yes	Media: Television/ Radio/ Newspaper	Yes	Yes	sat	Yes	Strongly disagree	Strongly disagree	Agree		Neutral	Disagree	Strongly disagree	Disagree	Strongly disagree	Agree	UNSAT	SAT	YES	NO
Female	39	30-39	Islam	Masters and above	nonhealthworkers	Teacher	Lagos State	No		#50,000- #99,000	No		Maybe	Yes	Media: Television/ Radio/ Newspaper, Social media	Yes	Yes	sat	Yes	Agree	Disagree	Agree	Neutral	Agree	Neutral	Neutral	Agree	Disagree	Agree	UNSAT	SAT	YES	NO
Female	41	40-49	Christainity	Masters and above	healthworkers	Healthworker	Lagos State	Yes	HB P	#100,000- #300,000	Yes	8months	Yes	Yes	Health worker, Media: Television/ Radio/ Newspaper	Yes	Not sure	sat	Yes	Strongly agree	Neutral	Neutral	Neutral	Disagree	Neutral	Neutral	Neutral	Strongly disagree	Strongly disagree	SAT	SAT	YES	YES
Female	43	40-49	Islam	Masters and above	nonhealthworkers	Lecturer/ Researcher	Lagos State	No		#100,000- #300,000	No		Maybe	Yes	Media: Television/ Radio/ Newspaper	No	Not sure	unsat	No	Agree	Neutral	Neutral	Agree	Neutral	Neutral	Neutral	Neutral	Disagree	Neutral	UNSAT	UNSAT	NO	NO
Male	53	50-59	Islam	Bachelor's degree	nonhealthworkers	Teacher	Lagos State	No		#100,000- #300,000	No		Maybe	Yes	Health worker	No	Yes	sat	Yes	Strongly agree	Disagree	Agree	Agree	Agree	Disagree	Disagree	Disagree	Disagree	Disagree	SAT	SAT	YES	YES
Male	56	50-59	Islam	Bachelor's degree	nonhealthworkers	Teacher	Lagos State	No		#100,000- #300,000	No		Maybe	Yes	Health worker	No	Yes	sat	Yes	Strongly agree	Disagree	Agree	Agree	Agree	Disagree	Disagree	Disagree	Disagree	Disagree	SAT	SAT	YES	YES
Female	43	40-49	Islam	Masters and above	nonhealthworkers	Teacher	Lagos State	No	No	#18,000- #49,000	No	Nil	Yes	Yes	Health worker, Media: Television/ Radio/ Newspaper, Social media, Friends/ family	No	No	unsat	No	Neutral	Neutral	Neutral	Agree	Strongly Agree	Neutral	Neutral	Strongly Agree	Strongly disagree	Strongly Agree	UNSAT	UNSAT	NO	NO
Female	59	50-59	Christainity	Bachelor's degree	healthworkers	Healthworker	Lagos State	No		>#300,000	No		Yes	Yes	Health worker	Yes	Yes	sat	Yes	Neutral	Strongly disagree	Strongly disagree	Agree	Agree	Strongly disagree	Strongly disagree	Strongly disagree	Strongly disagree	Strongly disagree	SAT	SAT	YES	YES
Female	54	50-59	Islam	Masters and above	nonhealthworkers	Business man/ woman	Lagos State	No	None	#100,000- #300,000	No	No	Yes	Yes	Health worker, Media: Television/ Radio/ Newspaper, Social media, Friends/ family	Yes	Yes	sat	Yes	Strongly agree	Strongly disagree	Strongly agree	Strongly Agree	Strongly Agree	Strongly disagree	Strongly disagree	Strongly disagree	Strongly disagree	Strongly disagree	SAT	SAT	YES	YES
Male	56	50-59	Christainity	Masters and above	nonhealthworkers	Government official	Lagos State	No		#100,000- #300,000	No		Maybe	Yes	Media: Television/ Radio/ Newspaper	Yes	Yes	sat	Yes	Strongly agree	Strongly Agree	Strongly agree	Agree	Agree	Disagree	Disagree	Agree	Neutral	Disagree	SAT	SAT	YES	YES
Female	18	18-29	Christainity	Secondary	nonhealthworkers	Student	Lagos State	No		<#18,000	No		Maybe	Yes	Media: Television/ Radio/ Newspaper, Social media, Friends/ family	Yes	Not sure	sat	Yes	Agree	Disagree	Neutral	Neutral	Neutral	Agree	Agree	Disagree	Strongly disagree	Agree	UNSAT	SAT	YES	NO
Female	46	40-49	Christainity	Bachelor's degree	nonhealthworkers	Business man/ woman	Lagos State	No		>#300,000	No		Maybe	Yes	Health worker	No	Yes	sat	Yes	Strongly agree	Strongly disagree	Agree	Agree	Strongly Agree	Disagree	Disagree	Disagree	Strongly disagree	Strongly disagree	SAT	SAT	YES	YES
Male	41	40-49	Christainity	Bachelor's degree	healthworkers	Healthworker	Lagos State	No		#100,000- #300,000	No		Yes	Yes	Media: Television/ Radio/ Newspaper	No	Yes	sat	Yes	Agree	Disagree	Agree	Agree	Strongly disagree	Disagree	Disagree	Disagree	Disagree	Disagree	SAT	SAT	YES	YES
Female	39	30-39	Islam	Bachelor's degree	nonhealthworkers	Teacher	Lagos State	No	NIL	#50,000- #99,000	No		No	Yes	Social media	No	Yes	sat	Yes	Strongly disagree	Strongly Agree	Neutral	Neutral	Agree	Strongly disagree	Strongly disagree	Disagree	Strongly disagree	Strongly Agree	UNSAT	UNSAT	NO	NO
Female	58	50-59	Christainity	Masters and above	healthworkers	Healthworker	Lagos State	No		>#300,000	No		Yes	Yes	Health worker, Media: Television/ Radio/ Newspaper, Social media	Yes	Yes	sat	Yes	Agree	Disagree	Agree	Agree	Neutral	Disagree	Disagree	Agree	Strongly disagree	Agree	SAT	SAT	YES	YES
Male	41	40-49	Christainity	Masters and above	healthworkers	Healthworker	Lagos State	No		>#300,000	No		Maybe	Yes	Media: Television/ Radio/ Newspaper, Social media	Yes	Not sure	unsat	No	Strongly agree	Disagree	Neutral	Neutral	Neutral	Disagree	Disagree	Neutral	Strongly disagree	Strongly Agree	SAT	SAT	YES	YES
Male	49	40-49	Islam	Diploma	nonhealthworkers	Government official	Lagos State	No		>#300,000	No		Yes	Yes	Health worker	No	Yes	sat	Yes	Agree	Strongly disagree	Agree	Agree	Agree	Disagree	Disagree	Disagree	Strongly disagree	Strongly disagree	SAT	SAT	YES	YES
Male	41	40-49	Christainity	Masters and above	healthworkers	Healthworker	Lagos State	No		#100,000- #300,000	No		Yes	Yes	Media: Television/ Radio/ Newspaper	Yes	Yes	sat	Yes	Agree	Disagree	Agree	Agree	Agree	Agree	Agree	Agree	Disagree	Disagree	UNSAT	SAT	YES	NO
Male	40	40-49	Islam	Bachelor's degree	nonhealthworkers	Government official	Lagos State	No		#50,000- #99,000	No		Maybe	Yes	Health worker, Media: Television/ Radio/ Newspaper	Yes	Yes	sat	Yes	Agree	Strongly disagree	Agree	Agree	Agree	Neutral	Neutral	Neutral	Strongly disagree	Agree	SAT	SAT	YES	YES
Male	60	60-69	Christainity	Secondary	healthworkers	Healthworker	Lagos State	No	No	<#18,000	No	No	Yes	Yes	Health worker, Media: Television/ Radio/ Newspaper, Social media	Yes	Yes	sat	Yes	Strongly agree	Strongly disagree	Agree	Agree	Agree	Strongly disagree	Strongly disagree	Disagree	Disagree	Disagree	SAT	SAT	YES	YES
Male	32	30-39	Christainity	Diploma	healthworkers	Healthworker	Lagos State	No		#50,000- #99,000	Yes	Two weeks	Maybe	Yes	Health worker	No	Yes	sat	Yes	Agree	Disagree	Agree	Agree	Agree	Disagree	Disagree	Disagree	Strongly disagree	Disagree	SAT	SAT	YES	YES
Female	42	40-49	Islam	Bachelor's degree	healthworkers	Healthworker	Lagos State	No		#50,000- #99,000	No		No	Yes	Health worker	Yes	Yes	sat	Yes	Agree	Disagree	Agree	Agree	Agree	Disagree	Disagree	Disagree	Disagree	Agree	SAT	SAT	YES	YES
Female	42	40-49	Christainity	Masters and above	healthworkers	Healthworker	Lagos State	No		>#300,000	No		No	Yes	Health worker	No	Yes	sat	Yes	Strongly agree	Strongly disagree	Agree	Agree	Strongly Agree	Disagree	Disagree	Agree	Strongly disagree	Disagree	SAT	UNSAT	NO	YES
Male	39	30-39	Islam	Bachelor's degree	healthworkers	Healthworker	Lagos State	No		#100,000- #300,000	No		Maybe	Yes	Media: Television/ Radio/ Newspaper	Yes	Not sure	unsat	No	Agree	Neutral	Disagree	Neutral	Strongly Agree	Neutral	Neutral	Strongly Agree	Strongly disagree	Strongly Agree	UNSAT	SAT	YES	NO
Female	53	50-59	Christainity	Secondary	nonhealthworkers	Business man/ woman	Lagos State	No		#18,000- #49,000	No		Maybe	Yes	Health worker, Media: Television/ Radio/ Newspaper	Yes	Not sure	sat	Yes	Agree	Strongly disagree	Agree	Agree	Agree	Agree	Agree	Strongly Agree	Strongly disagree	Agree	UNSAT	SAT	YES	NO
Female	48	40-49	Christainity	Masters and above	nonhealthworkers	Government official	Lagos State	No		#100,000- #300,000	No		Yes	Yes	Health worker	No	No	unsat	No	Strongly agree	Strongly disagree	Neutral	Neutral	Agree	Neutral	Neutral	Strongly Agree	Strongly disagree	Strongly Agree	UNSAT	UNSAT	NO	NO
Female	25	18-29	Islam	Diploma	healthworkers	Healthworker	Lagos State	No		#50,000- #99,000	No		Yes	Yes	Social media	Yes	Yes	sat	Yes	Strongly agree	Disagree	Agree	Agree	Agree	Neutral	Neutral	Neutral	Strongly disagree	Agree	SAT	SAT	YES	YES
Male	51	50-59	Islam	Diploma	healthworkers	Healthworker	Lagos State	No		#100,000- #300,000	No		Maybe	Yes	Health worker	Yes	Yes	sat	Yes	Agree	Disagree	Agree	Agree	Agree	Disagree	Disagree	Disagree	Disagree	Neutral	SAT	SAT	YES	YES
Female	44	40-49	Christainity	Masters and above	healthworkers	Healthworker	Lagos State	No		#100,000- #300,000	No		No	Yes	Health worker	Yes	Not sure	sat	Yes	Strongly agree	Disagree	Agree	Agree	Agree	Strongly disagree	Strongly disagree	Neutral	Strongly disagree	Neutral	SAT	UNSAT	NO	YES
Female	52	50-59	Christainity	Bachelor's degree	healthworkers	Healthworker	Lagos State	No	Nil.	#100,000- #300,000	No	No	No	Yes	Health worker, Social media	Yes	Not sure	sat	Yes	Agree	Disagree	Agree	Neutral	Neutral	Neutral	Neutral	Strongly Agree	Strongly disagree	Neutral	UNSAT	UNSAT	NO	NO
Female	24	18-29	Christainity	Bachelor's degree	nonhealthworkers	Teacher	Lagos State	No	No	#50,000- #99,000	No		Maybe	Yes	Health worker, Social media, Friends/ family	Yes	Not sure	sat	Yes	Neutral	Neutral	Neutral	Neutral	Neutral	Neutral	Neutral	Strongly Agree	Disagree	Strongly Agree	UNSAT	SAT	YES	NO
Male	43	40-49	Christainity	Bachelor's degree	healthworkers	Healthworker	Lagos State	No		#100,000- #300,000	No		Yes	Yes	Health worker, Media: Television/ Radio/ Newspaper, Social media	No	Yes	sat	Yes	Strongly agree	Disagree	Agree	Agree	Disagree	Disagree	Disagree	Strongly disagree	Strongly disagree	Disagree	SAT	SAT	YES	YES
Female	32	30-39	Islam	Diploma	healthworkers	Healthworker	Lagos State	No		#50,000- #99,000	No		Maybe	Yes	Health worker	Yes	Yes	unsat	No	Agree	Disagree	Agree	Agree	Agree	Agree	Agree	Agree	Disagree	Strongly disagree	SAT	SAT	YES	YES
Female	29	18-29	Islam	Diploma	healthworkers	Healthworker	Lagos State	No		#50,000- #99,000	No		Maybe	Yes	Health worker, Media: Television/ Radio/ Newspaper, Social media	Yes	Not sure	sat	Yes	Agree	Disagree	Agree	Agree	Agree	Neutral	Neutral	Disagree	Strongly disagree	Disagree	SAT	SAT	YES	YES
Female	33	30-39	Christainity	Diploma	healthworkers	Healthworker	Lagos State	No		#100,000- #300,000	No		No	Yes	Health worker	Yes	Yes	sat	Yes	Strongly agree	Strongly disagree	Strongly agree	Strongly Agree	Strongly Agree	Strongly disagree	Strongly disagree	Strongly disagree	Strongly disagree	Strongly Agree	SAT	SAT	YES	YES
Female	34	30-39	Islam	Diploma	healthworkers	Healthworker	Lagos State	No		#100,000- #300,000	No		No	Yes	Media: Television/ Radio/ Newspaper	Yes	Yes	sat	Yes	Strongly disagree	Disagree	Strongly disagree	Strongly disagree	Strongly disagree	Agree	Agree	Agree	Disagree	Disagree	UNSAT	SAT	YES	NO
Female	47	40-49	Christainity	Bachelor's degree	nonhealthworkers	Government official	Lagos State	No		#18,000- #49,000	No		Yes	Yes	Media: Television/ Radio/ Newspaper	Yes	Not sure	unsat	No	Strongly agree	Disagree	Neutral	Neutral	Disagree	Neutral	Neutral	Agree	Disagree	Agree	UNSAT	SAT	YES	NO
Female	51	50-59	Christainity	Bachelor's degree	healthworkers	Healthworker	Lagos State	No		#50,000- #99,000	No		Maybe	Yes	Health worker	Yes	Yes	sat	Yes	Agree	Disagree	Agree	Agree	Agree	Disagree	Disagree	Neutral	Disagree	Disagree	SAT	SAT	YES	YES
Female	25	18-29	Islam	Diploma	healthworkers	Healthworker	Lagos State	No		#50,000- #99,000	Yes	2months ago	Maybe	Yes	Health worker	Yes	Yes	sat	Yes	Agree	Disagree	Agree	Neutral	Neutral	Neutral	Neutral	Agree	Disagree	Neutral	UNSAT	SAT	YES	NO
Male	53	50-59	Christainity	Bachelor's degree	nonhealthworkers	Government official	Lagos State	No		#100,000- #300,000	No		Yes	Yes	Health worker, Media: Television/ Radio/ Newspaper, Social media	No	Not sure	sat	Yes	Strongly agree	Strongly disagree	Neutral	Disagree	Agree	Agree	Agree	Strongly Agree	Strongly disagree	Strongly Agree	UNSAT	UNSAT	NO	NO
Female	26	18-29	Christainity	Diploma	healthworkers	Healthworker	Lagos State	No	No	#50,000- #99,000	Yes	2020-03-01	Yes	Yes	Health worker	Yes	Yes	sat	Yes	Agree	Strongly disagree	Agree	Agree	Agree	Disagree	Disagree	Strongly Agree	Disagree	Agree	SAT	SAT	YES	YES
Male	46	40-49	Christainity	Masters and above	healthworkers	Healthworker	Lagos State	Yes	Diabetes	>#300,000	No		Yes	Yes	Media: Television/ Radio/ Newspaper	Yes	Yes	sat	Yes	Strongly agree	Strongly disagree	Strongly agree	Strongly Agree	Strongly Agree	Strongly disagree	Strongly disagree	Strongly disagree	Strongly disagree	Strongly disagree	SAT	SAT	YES	YES
Female	28	18-29	Islam	Diploma	healthworkers	Healthworker	Lagos State	No		#50,000- #99,000	No		Maybe	Yes	Health worker	Yes	Yes	sat	Yes	Agree	Disagree	Agree	Agree	Agree	Neutral	Neutral	Neutral	Disagree	Agree	SAT	SAT	YES	YES
Male	34	30-39	Christainity	Masters and above	nonhealthworkers	Government official	Lagos State	No		#100,000- #300,000	Yes	2 weeks	Maybe	Yes	Health worker, Media: Television/ Radio/ Newspaper, Social media, Friends/ family	Yes	Yes	sat	Yes	Strongly agree	Strongly disagree	Agree	Agree	Agree	Disagree	Disagree	Disagree	Strongly disagree	Disagree	SAT	SAT	YES	YES
Female	49	40-49	Christainity	Bachelor's degree	nonhealthworkers	Business man/ woman	Lagos State	Yes	High blood pressure	#50,000- #99,000	No		No	Yes	Media: Television/ Radio/ Newspaper, Friends/ family	Yes	Yes	sat	Yes	Agree	Disagree	Agree	Agree	Agree	Disagree	Disagree	Neutral	Strongly disagree	Disagree	SAT	SAT	YES	YES
Female	49	40-49	Islam	Masters and above	nonhealthworkers	Government official	Lagos State	Yes	Cancer	#100,000- #300,000	No		Maybe	Yes	Media: Television/ Radio/ Newspaper, Social media, Friends/ family	Yes	Yes	unsat	No	Agree	Disagree	Agree	Agree	Agree	Disagree	Disagree	Disagree	Disagree	Neutral	SAT	SAT	YES	YES
Female	50	50-59	Christainity	Bachelor's degree	healthworkers	Healthworker	Lagos State	No		#100,000- #300,000	No		Maybe	Yes	Health worker	Yes	Not sure	unsat	No	Neutral	Neutral	Neutral	Neutral	Neutral	Neutral	Neutral	Neutral	Neutral	Neutral	UNSAT	SAT	YES	NO
Female	60	60-69	Unaffiliated	Masters and above	nonhealthworkers	Government official	Lagos State	No		#100,000- #300,000	No		Maybe	Yes	Media: Television/ Radio/ Newspaper	Yes	Yes	sat	Yes	Strongly disagree	Strongly disagree	Strongly agree	Strongly Agree	Strongly Agree	Strongly disagree	Strongly agree	Strongly disagree	Strongly disagree	Strongly disagree	SAT	SAT	YES	YES
Male	45	40-49	Islam	Bachelor's degree	nonhealthworkers	Unemployed	Lagos State	No		<#18,000	No		No	Yes	Media: Television/ Radio/ Newspaper	Yes	Not sure	sat	Yes	Neutral	Neutral	Disagree	Disagree	Agree	Neutral	Agree	Agree	Strongly disagree	Neutral	UNSAT	UNSAT	NO	NO
Female	37	30-39	Christainity	Diploma	healthworkers	Healthworker	Lagos State	No	Nill	#50,000- #99,000	No	Nill	No	Yes	Health worker	Yes	Not sure	sat	Yes	Strongly disagree	Disagree	Neutral	Neutral	Agree	Neutral	Disagree	Disagree	Disagree	Disagree	UNSAT	UNSAT	NO	NO
Female	29	18-29	Christainity	Bachelor's degree	healthworkers	Healthworker	Lagos State	No		#100,000- #300,000	No		Maybe	Yes	Health worker, Media: Television/ Radio/ Newspaper, Social media, Friends/ family	No	Yes	sat	Yes	Agree	Disagree	Agree	Agree	Disagree	Neutral	Neutral	Agree	Strongly disagree	Agree	UNSAT	SAT	YES	NO
Female	26	18-29	Islam	Bachelor's degree	healthworkers	Healthworker	Lagos State	No		#100,000- #300,000	No		No	Yes	Health worker	Yes	Not sure	sat	Yes	Strongly agree	Strongly disagree	Agree	Agree	Neutral	Disagree	Disagree	Agree	Strongly disagree	Agree	SAT	UNSAT	NO	YES
Male	43	40-49	Christainity	Diploma	healthworkers	Healthworker	Lagos State	No		>#300,000	No		No	Yes	Health worker, Media: Television/ Radio/ Newspaper, Social media	Yes	Yes	sat	Yes	Strongly agree	Disagree	Strongly agree	Strongly Agree	Strongly Agree	Strongly disagree	Strongly disagree	Agree	Strongly disagree	Disagree	SAT	SAT	YES	YES
Male	36	30-39	Islam	Masters and above	nonhealthworkers	Teacher	Lagos State	No		#100,000- #300,000	No		No	Yes	Health worker, Social media, Friends/ family	Yes	Yes	sat	Yes	Strongly agree	Strongly disagree	Agree	Agree	Agree	Agree	Agree	Strongly Agree	Strongly disagree	Agree	UNSAT	SAT	YES	NO
Male	44	40-49	Islam	Bachelor's degree	nonhealthworkers	Government official	Lagos State	No		#100,000- #300,000	No		No	Yes	Social media	No	Yes	sat	Yes	Agree	Disagree	Neutral	Agree	Agree	Neutral	Neutral	Disagree	Strongly disagree	Agree	SAT	UNSAT	NO	YES
Male	44	40-49	Islam	Bachelor's degree	nonhealthworkers	Government official	Lagos State	No		#100,000- #300,000	No		No	Yes	Social media	No	Yes	sat	Yes	Agree	Disagree	Neutral	Agree	Agree	Neutral	Neutral	Disagree	Strongly disagree	Agree	SAT	UNSAT	NO	YES
Female	30	30-39	Islam	Bachelor's degree	nonhealthworkers	Business man/ woman	Lagos State	No		#18,000- #49,000	No		Maybe	Yes	Media: Television/ Radio/ Newspaper, Social media, Friends/ family	Yes	Yes	sat	Yes	Agree	Disagree	Agree	Strongly Agree	Agree	Disagree	Disagree	Neutral	Strongly disagree	Disagree	SAT	SAT	YES	YES
Female	34	30-39	Islam	Bachelor's degree	nonhealthworkers	Business man/ woman	Lagos State	No		#50,000- #99,000	No		No	Yes	Media: Television/ Radio/ Newspaper, Social media	Yes	Yes	sat	Yes	Neutral	Neutral	Neutral	Neutral	Neutral	Neutral	Neutral	Neutral	Strongly disagree	Strongly Agree	UNSAT	SAT	YES	NO
Male	34	30-39	Islam	Bachelor's degree	healthworkers	Healthworker	Lagos State	No		#100,000- #300,000	No		Yes	Yes	Health worker, Media: Television/ Radio/ Newspaper, Social media, Friends/ family	Yes	Yes	sat	Yes	Strongly agree	Agree	Agree	Agree	Neutral	Neutral	Neutral	Disagree	Strongly disagree	Disagree	SAT	SAT	YES	YES
Male	31	30-39	Islam	Bachelor's degree	healthworkers	Healthworker	Lagos State	Yes	Allergic Rhinitis	#50,000- #99,000	No	2 months	No	Yes	Health worker, Media: Television/ Radio/ Newspaper, Social media, Friends/ family	Yes	Yes	sat	Yes	Agree	Neutral	Agree	Agree	Agree	Neutral	Neutral	Neutral	Disagree	Agree	UNSAT	SAT	YES	NO
Male	35	30-39	Islam	Masters and above	nonhealthworkers	Lecturer/ Researcher	Lagos State	No	NA	#100,000- #300,000	No		Maybe	Yes	Media: Television/ Radio/ Newspaper, Social media	Yes	Not sure	unsat	No	Strongly agree	Neutral	Disagree	Disagree	Strongly disagree	Neutral	Neutral	Neutral	Strongly disagree	Neutral	UNSAT	SAT	YES	NO
Female	38	30-39	Christainity	Diploma	healthworkers	Healthworker	Lagos State	No		#50,000- #99,000	No		No	Yes	Health worker, Media: Television/ Radio/ Newspaper	Yes	Yes	sat	Yes	Agree	Disagree	Agree	Agree	Agree	Agree	Agree	Agree	Strongly Agree	Neutral	UNSAT	SAT	YES	NO
Female	47	40-49	Islam	Masters and above	nonhealthworkers	Government official	Lagos State	No		#100,000- #300,000	No		Maybe	Yes	Health worker, Friends/ family	No	Yes	sat	Yes	Agree	Strongly disagree	Agree		Strongly Agree	Strongly disagree	Disagree	Disagree	Strongly disagree	Disagree	SAT	SAT	YES	YES
Male	54	50-59	Islam	Diploma	nonhealthworkers	Business man/ woman	Lagos State	No		#50,000- #99,000	No		No	Yes	Health worker	Yes	Yes	sat	Yes	Agree	Strongly disagree	Agree	Agree	Strongly disagree	Strongly agree	Strongly agree	Strongly disagree	Strongly Agree	Disagree	UNSAT	SAT	YES	NO
Male	40	40-49	Islam	Masters and above	nonhealthworkers	Teacher	Lagos State	No		#50,000- #99,000	No		No	Yes	Social media	Yes	Yes	sat	Yes	Strongly agree	Disagree	Agree	Agree	Agree	Neutral	Neutral	Neutral	Strongly disagree	Agree	SAT	SAT	YES	YES
Female	37	30-39	Islam	Bachelor's degree	healthworkers	Healthworker	Lagos State	No		>#300,000	Yes	3 months	Yes	Yes	Health worker, Media: Television/ Radio/ Newspaper, Social media	Yes	Yes	sat	Yes	Strongly agree	Disagree	Agree	Agree	Agree	Disagree	Disagree	Strongly Agree	Strongly disagree	Neutral	SAT	SAT	YES	YES
Female	42	40-49	Christainity	Masters and above	healthworkers	Healthworker	Lagos State	No		>#300,000	No		No	Yes	Health worker, Social media	Yes	Not sure	sat	Yes	Agree	Strongly disagree	Neutral	Neutral	Neutral	Agree	Agree	Strongly Agree	Disagree	Strongly Agree	UNSAT	UNSAT	NO	NO
Female	27	18-29	Islam	Masters and above	nonhealthworkers	Business man/ woman	Lagos State	No		#18,000- #49,000	Yes	About 3 weeks	Yes	Yes	Media: Television/ Radio/ Newspaper	No	Yes	sat	Yes	Strongly agree	Disagree	Strongly agree	Strongly Agree	Strongly Agree	Neutral	Neutral	Disagree	Strongly disagree	Agree	SAT	SAT	YES	YES
Female	47	40-49	Islam	Bachelor's degree	nonhealthworkers	Lecturer/ Researcher	Lagos State	No		#100,000- #300,000	No		Maybe	Yes	Health worker, Media: Television/ Radio/ Newspaper, Social media, Friends/ family	Yes	Yes	sat	Yes	Agree	Strongly disagree	Agree	Agree	Agree	Disagree	Disagree	Agree	Strongly disagree	Agree	SAT	SAT	YES	YES
Female	27	18-29	Christainity	Bachelor's degree	healthworkers	Healthworker	Lagos State	No		#100,000- #300,000	No		No	Yes	Health worker, Media: Television/ Radio/ Newspaper, Social media, Friends/ family	No	Yes	sat	Yes	Strongly agree	Strongly disagree	Agree	Agree	Neutral	Disagree	Disagree	Strongly Agree	Strongly disagree	Agree	SAT	UNSAT	NO	YES
Female	43	40-49	Islam	Masters and above	healthworkers	Healthworker	Lagos State	No		#100,000- #300,000	No		Maybe	Yes	Health worker, Media: Television/ Radio/ Newspaper, Social media	Yes	Not sure	sat	Yes	Neutral	Neutral	Agree	Agree	Neutral	Neutral	Neutral	Neutral	Strongly disagree	Agree	UNSAT	SAT	YES	NO
Female	56	50-59	Christainity	Bachelor's degree	nonhealthworkers	Retiree	Lagos State	No		#50,000- #99,000	No		Maybe	Yes	Health worker	Yes	Yes	sat	Yes	Strongly agree	Strongly disagree	Agree	Agree	Agree	Disagree	Disagree	Neutral	Disagree	Agree	SAT	SAT	YES	YES
Male	35	30-39	Christainity	Bachelor's degree	nonhealthworkers	Business man/ woman	Lagos State	No	Nil	#100,000- #300,000	No		Maybe	Yes	Social media	Yes	Not sure	sat	Yes	Agree	Neutral	Neutral	Neutral	Strongly disagree	Agree	Agree	Disagree	Disagree	Neutral	UNSAT	SAT	YES	NO
Male	45	40-49	Islam	Masters and above	nonhealthworkers	Teacher	Lagos State	No		#100,000- #300,000	No		Yes	Yes	Media: Television/ Radio/ Newspaper, Social media	Yes	Yes	sat	Yes	Neutral	Neutral	Neutral	Neutral	Neutral	Strongly disagree	Disagree	Neutral	Disagree	Disagree	SAT	SAT	YES	YES
Female	41	40-49	Islam	Bachelor's degree	healthworkers	Healthworker	Lagos State	No		#100,000- #300,000	No		Yes	Yes	Media: Television/ Radio/ Newspaper	Yes	Yes	sat	Yes	Agree	Disagree	Agree	Agree	Agree	Disagree	Disagree	Neutral	Disagree	Strongly disagree	SAT	SAT	YES	YES
Female	34	30-39	Islam	Masters and above	healthworkers	Healthworker	Lagos State	No		#100,000- #300,000	No		Maybe	Yes	Media: Television/ Radio/ Newspaper, Social media	Yes	Not sure	unsat	No	Agree	Disagree	Neutral	Neutral	Neutral	Neutral	Neutral	Agree	Disagree	Agree	UNSAT	SAT	YES	NO
Male	40	40-49	Christainity	Bachelor's degree	healthworkers	Healthworker	Lagos State	No		#100,000- #300,000	No		No	Yes	Health worker	Yes	Not sure	sat	Yes	Agree	Agree	Agree	Agree	Agree	Disagree	Disagree	Strongly Agree	Strongly disagree	Neutral	SAT	UNSAT	NO	YES
Male	35	30-39	Christainity	Bachelor's degree	healthworkers	Healthworker	Lagos State	No		#50,000- #99,000	No		Yes	Yes	Media: Television/ Radio/ Newspaper, Social media	No	Yes	sat	Yes	Agree	Strongly Agree	Agree	Agree	Agree	Neutral	Neutral	Agree	Strongly Agree	Agree	UNSAT	SAT	YES	NO
Female	40	40-49	Christainity	Diploma	healthworkers	Healthworker	Lagos State	No		#100,000- #300,000	No		Yes	Yes	Health worker, Media: Television/ Radio/ Newspaper, Social media	Yes	Not sure	sat	Yes	Agree	Neutral	Neutral	Neutral	Agree	Disagree	Disagree	Neutral	Disagree	Neutral	SAT	SAT	YES	YES
Male	55	50-59	Islam	Masters and above	nonhealthworkers	Legal practitioner	Lagos State	No		>#300,000	No		Yes	Yes	Media: Television/ Radio/ Newspaper, Friends/ family	No	Not sure	sat	Yes	Neutral	Strongly disagree	Strongly disagree	Strongly disagree	Strongly disagree	Neutral	Neutral	Strongly Agree	Disagree	Strongly Agree	UNSAT	UNSAT	NO	NO
Male	33	30-39	Islam	Bachelor's degree	nonhealthworkers	Student	Lagos State	No		>#300,000	Yes	2 weeks	Yes	Yes	Health worker	Yes	Yes	sat	Yes	Agree	Strongly disagree	Agree	Agree	Agree	Disagree	Disagree	Agree	Strongly disagree	Agree	SAT	SAT	YES	YES
Female	48	40-49	Christainity	Diploma	nonhealthworkers	Business man/ woman	Lagos State	No		#18,000- #49,000	No		Maybe	Yes	Media: Television/ Radio/ Newspaper	Yes	Yes	sat	Yes	Agree	Disagree	Agree	Neutral	Agree	Strongly agree	Agree	Neutral	Disagree	Agree	UNSAT	SAT	YES	NO
Female	30	30-39	Christainity	Bachelor's degree	healthworkers	Healthworker	Lagos State	No		#100,000- #300,000	No		Maybe	Yes	Health worker, Social media	No	Yes	sat	Yes	Agree	Agree	Agree	Agree	Neutral	Neutral	Neutral	Neutral	Strongly disagree	Neutral	UNSAT	SAT	YES	NO
Male	49	40-49	Islam	Masters and above	nonhealthworkers	Government official	Lagos State	No		#100,000- #300,000	No		No	Yes	Media: Television/ Radio/ Newspaper	Yes	Not sure	unsat	No	Disagree	Neutral	Disagree	Disagree	Disagree	Agree	Agree	Agree	Strongly disagree	Strongly Agree	UNSAT	UNSAT	NO	NO
Female	31	30-39	Islam	Diploma	healthworkers	Healthworker	Lagos State	No		#50,000- #99,000	No		No	Yes	Health worker	No	Yes	sat	Yes	Strongly disagree	Disagree	Neutral	Neutral	Neutral	Neutral	Neutral	Neutral	Strongly disagree	Agree	UNSAT	UNSAT	NO	NO
Male	49	40-49	Islam	Masters and above	nonhealthworkers	Government official	Lagos State	No		#100,000- #300,000	No		No	Yes	Media: Television/ Radio/ Newspaper	Yes	No	unsat	No	Disagree	Neutral	Disagree	Disagree	Disagree	Agree	Agree	Agree	Strongly disagree	Agree	UNSAT	UNSAT	NO	NO
Female	51	50-59	Islam	Bachelor's degree	healthworkers	Healthworker	Lagos State	Yes	Hypertension, diabetes	#18,000- #49,000	No		No	Yes	Media: Television/ Radio/ Newspaper	Yes	Yes	sat	Yes	Strongly agree	Strongly disagree	Strongly agree	Strongly Agree	Strongly Agree	Strongly disagree	Strongly disagree	Neutral	Strongly disagree	Neutral	SAT	SAT	YES	YES
Female	27	18-29	Christainity	Diploma	healthworkers	Healthworker	Lagos State	No		#50,000- #99,000	Yes	Two weeks	Maybe	Yes	Health worker	Yes	Yes	sat	Yes	Strongly agree	Strongly disagree	Agree	Agree	Agree	Neutral	Neutral	Neutral	Strongly disagree	Agree	SAT	SAT	YES	YES
Female	27	18-29	Christainity	Diploma	healthworkers	Healthworker	Lagos State	No		#50,000- #99,000	Yes	Two weeks	Maybe	Yes	Health worker	Yes	Yes	sat	Yes	Strongly agree	Strongly disagree	Agree	Agree	Agree	Neutral	Neutral	Neutral	Strongly disagree	Agree	SAT	SAT	YES	YES
Male	36	30-39	Christainity	Masters and above	nonhealthworkers	Business man/ woman	Lagos State	No		#50,000- #99,000	No		Maybe	Yes	Media: Television/ Radio/ Newspaper, Social media	Yes	Not sure	sat	Yes	Agree	Agree	Agree	Agree	Agree	Strongly agree	Strongly agree	Strongly Agree	Disagree	Agree	UNSAT	SAT	YES	NO
Male	53	50-59	Islam	Diploma	healthworkers	Healthworker	Lagos State	No		#100,000- #300,000	Yes	2 weeks	Yes	Yes	Health worker	Yes	Yes	sat	Yes	Agree	Disagree	Agree	Agree	Agree	Agree	Agree	Agree	Agree	Agree	UNSAT	SAT	YES	NO
Female	26	18-29	Christainity	Bachelor's degree	healthworkers	Healthworker	Lagos State	No		#100,000- #300,000	No		Yes	Yes	Health worker, Media: Television/ Radio/ Newspaper, Social media, Friends/ family	No	Yes	sat	Yes	Agree	Disagree	Agree	Agree	Agree	Neutral	Neutral	Neutral	Strongly disagree	Neutral	SAT	SAT	YES	YES
Female	71	>70	Islam	Bachelor's degree	healthworkers	Healthworker	Lagos State	No		#100,000- #300,000	No		Maybe	Yes	Media: Television/ Radio/ Newspaper	Yes	Not sure	sat	Yes	Agree	Disagree	Neutral	Neutral	Neutral	Disagree	Disagree	Agree	Strongly disagree	Strongly Agree	UNSAT	SAT	YES	NO
Male	40	40-49	Islam	Masters and above	healthworkers	Healthworker	Lagos State	Yes	Nil	>#300,000	No	Nil	Yes	Yes	Health worker, Media: Television/ Radio/ Newspaper, Friends/ family	Yes	Yes	sat	Yes	Agree	Disagree	Agree	Agree	Neutral	Disagree	Disagree	Agree	Strongly disagree	Neutral	SAT	SAT	YES	YES
Male	36	30-39	Christainity	Masters and above	healthworkers	Healthworker	Lagos State	No		#100,000- #300,000	No		No	Yes	Health worker	No	Yes	unsat	No	Neutral	Neutral	Neutral	Neutral	Neutral	Strongly agree	Neutral	Strongly Agree	Strongly disagree	Strongly Agree	UNSAT	UNSAT	NO	NO
Female	35	30-39	Christainity	Masters and above	healthworkers	Healthworker	Lagos State	No		#100,000- #300,000	No		Maybe	Yes	Health worker, Media: Television/ Radio/ Newspaper, Social media, Friends/ family	No	Yes	sat	Yes	Strongly agree	Strongly disagree	Agree	Agree	Agree	Disagree	Disagree	Disagree	Strongly disagree	Neutral	SAT	SAT	YES	YES
Male	35	30-39	Islam	Masters and above	nonhealthworkers	Business man/ woman	Lagos State	No		>#300,000	No		Yes	Yes	Media: Television/ Radio/ Newspaper	No	Yes	sat	Yes	Strongly disagree	Disagree	Strongly disagree	Agree	Neutral	Disagree	Disagree	Disagree	Strongly disagree	Neutral	UNSAT	SAT	YES	NO
Female	36	30-39	Islam	Masters and above	nonhealthworkers	Government official	Lagos State	No		#100,000- #300,000	No		Maybe	Yes	Media: Television/ Radio/ Newspaper	No	Yes	sat	Yes	Agree	Disagree	Agree		Neutral	Agree	Agree	Neutral	Strongly disagree	Agree	UNSAT	SAT	YES	NO
Female	41	40-49	Islam	Diploma	healthworkers	Healthworker	Lagos State	No	No	#100,000- #300,000	No	No	No	Yes	Health worker	Yes	Yes	sat	Yes	Agree	Strongly disagree	Agree	Strongly Agree	Strongly Agree	Strongly agree	Strongly agree	Agree	Strongly disagree	Agree	UNSAT	SAT	YES	NO
Female	28	18-29	Islam	Bachelor's degree	nonhealthworkers	Student	Lagos State	No		<#18,000	No		Maybe	Yes	Media: Television/ Radio/ Newspaper	Yes	Yes	sat	Yes	Strongly disagree	Neutral	Strongly disagree	Strongly Agree	Strongly Agree	Neutral	Neutral	Neutral	Strongly disagree	Agree	UNSAT	SAT	YES	NO
Male	43	40-49	Unaffiliated	Diploma	nonhealthworkers	Others	Lagos State	No		#100,000- #300,000	No		No	Yes	Social media	Yes	No	unsat	No	Strongly disagree	Strongly disagree	Strongly disagree	Strongly disagree	Disagree	Agree	Agree	Strongly Agree	Agree	Agree	UNSAT	UNSAT	NO	NO
Male	52	50-59	Christainity	Masters and above	nonhealthworkers	Retiree	Lagos State	Yes	High blood prdssure	#50,000- #99,000	No		No	Yes	Media: Television/ Radio/ Newspaper	No	Yes	sat	Yes	Strongly agree	Strongly disagree	Agree		Agree	Disagree	Disagree	Agree	Strongly disagree	Agree	SAT	UNSAT	NO	YES
Male	36	30-39	Islam	Bachelor's degree	healthworkers	Healthworker	Lagos State	No		#100,000- #300,000	No		Maybe	Yes	Health worker, Media: Television/ Radio/ Newspaper, Social media, Friends/ family	Yes	Not sure	unsat	No	Strongly agree	Disagree	Neutral	Neutral	Neutral	Neutral	Neutral	Agree	Strongly disagree	Strongly Agree	UNSAT	SAT	YES	NO
Male	50	50-59	Islam	Bachelor's degree	healthworkers	Healthworker	Lagos State	No		#100,000- #300,000	Yes	30 days	No	Yes	Health worker, Media: Television/ Radio/ Newspaper	Yes	Yes	sat	Yes	Agree	Disagree	Neutral	Neutral	Agree	Disagree	Disagree	Neutral	Disagree	Disagree	SAT	SAT	YES	YES
Male	41	40-49	Christainity	Bachelor's degree	healthworkers	Healthworker	Lagos State	No	None	#100,000- #300,000	No	None	Yes	Yes	Health worker	No	Yes	sat	Yes	Strongly agree	Strongly disagree	Agree	Agree	Agree	Strongly disagree	Strongly disagree	Strongly Agree	Strongly disagree	Agree	SAT	SAT	YES	YES
Male	46	40-49	Christainity	Masters and above	healthworkers	Healthworker	Lagos State	No		>#300,000	No		No	Yes	Health worker	No	Yes	sat	Yes	Strongly agree	Disagree	Agree	Agree	Agree	Disagree	Disagree	Neutral	Strongly disagree	Agree	SAT	UNSAT	NO	YES
Female	43	40-49	Christainity	Bachelor's degree	healthworkers	Healthworker	Lagos State	No		#100,000- #300,000	No		No	Yes	Health worker	No	Yes	sat	Yes	Strongly disagree	Disagree	Agree	Agree	Agree	Strongly disagree	Strongly disagree	Strongly disagree	Disagree	Disagree	SAT	UNSAT	NO	YES
Female	34	30-39	Islam	Diploma	healthworkers	Healthworker	Lagos State	No		#50,000- #99,000	No		No	Yes	Friends/ family	No	Not sure	unsat	No	Neutral	Disagree	Neutral	Neutral	Strongly Agree	Neutral	Neutral	Agree	Disagree	Strongly Agree	UNSAT	UNSAT	NO	NO
Female	28	18-29	Christainity	Masters and above	healthworkers	Healthworker	Lagos State	No		#100,000- #300,000	No		No	Yes	Health worker	No	No	unsat	No	Agree	Agree	Neutral	Neutral	Neutral	Neutral	Neutral	Neutral	Neutral	Neutral	UNSAT	UNSAT	NO	NO
Male	45	40-49	Islam	Masters and above	nonhealthworkers	Lecturer/ Researcher	Lagos State	Yes	Benign prostatic hyperplasia	#100,000- #300,000	No		No	Yes	Media: Television/ Radio/ Newspaper	Yes	Yes	sat	Yes	Strongly agree	Strongly disagree	Agree	Agree	Agree	Disagree	Disagree	Disagree	Strongly disagree	Disagree	SAT	SAT	YES	YES
Male	32	30-39	Islam	Diploma	healthworkers	Healthworker	Lagos State	No		#50,000- #99,000	No		Maybe	Yes	Health worker	Yes	Yes	sat	Yes	Agree	Disagree	Agree	Agree	Agree	Agree	Agree	Agree	Strongly disagree	Disagree	SAT	SAT	YES	YES
Female	38	30-39	Islam	Bachelor's degree	healthworkers	Healthworker	Lagos State	No		>#300,000	Yes	About 2 months ago	Yes	Yes	Health worker, Media: Television/ Radio/ Newspaper, Social media, Friends/ family	No	Not sure	sat	Yes	Agree	Neutral	Neutral	Neutral	Agree	Neutral	Neutral	Neutral	Disagree	Neutral	UNSAT	UNSAT	NO	NO
Male	55	50-59	Islam	Masters and above	nonhealthworkers	Engineer	Lagos State	Yes	Sickle cell	#50,000- #99,000	No		Maybe	Yes	Health worker, Media: Television/ Radio/ Newspaper, Social media, Friends/ family	No	Not sure	unsat	No	Agree	Neutral	Neutral	Neutral	Neutral	Strongly disagree	Strongly disagree	Strongly Agree	Strongly disagree	Strongly Agree	UNSAT	UNSAT	NO	NO
Female	34	30-39	Islam	Bachelor's degree	nonhealthworkers	Business man/ woman	Lagos State	No		#50,000- #99,000	No		No	Yes	Media: Television/ Radio/ Newspaper, Social media	Yes	Yes	sat	Yes	Neutral	Neutral	Neutral	Neutral	Neutral	Neutral	Neutral	Neutral	Strongly disagree	Strongly Agree	UNSAT	SAT	YES	NO
Female	28	18-29	Christainity	Masters and above	healthworkers	Healthworker	Lagos State	No		#100,000- #300,000	No		No	Yes	Health worker	No	No	unsat	No	Agree	Agree	Neutral	Neutral	Neutral	Neutral	Neutral	Neutral	Neutral	Neutral	UNSAT	UNSAT	NO	NO
Female	33	30-39	Christainity	Diploma	healthworkers	Healthworker	Lagos State	No		#50,000- #99,000	No		No	Yes	Health worker, Media: Television/ Radio/ Newspaper	Yes	Not sure	sat	Yes	Disagree	Strongly disagree	Disagree		Disagree	Strongly agree	Strongly agree	Agree	Strongly disagree	Strongly Agree	UNSAT	UNSAT	NO	NO
Female	55	50-59	Christainity	Bachelor's degree	healthworkers	Healthworker	Lagos State	No		#100,000- #300,000	No		No	Yes	Health worker	Yes	Yes	sat	Yes	Strongly agree	Strongly disagree	Strongly agree	Strongly Agree	Strongly Agree	Strongly disagree	Strongly disagree	Disagree	Strongly disagree	Disagree	SAT	SAT	YES	YES
Male	40	40-49	Christainity	Bachelor's degree	nonhealthworkers	Government official	Lagos State	No		#50,000- #99,000	No		No	Yes	Health worker	Yes	Yes	sat	Yes	Agree	Disagree	Agree	Agree	Agree	Neutral	Neutral	Neutral	Strongly disagree	Strongly disagree	SAT	SAT	YES	YES
Female	29	18-29	Christainity	Bachelor's degree	healthworkers	Healthworker	Lagos State	No		#100,000- #300,000	No		Maybe	Yes	Media: Television/ Radio/ Newspaper	Yes	Not sure	sat	Yes	Agree	Strongly disagree	Neutral	Agree	Neutral	Agree	Agree	Neutral	Strongly disagree	Agree	UNSAT	SAT	YES	NO
Female	40	40-49	Islam	Bachelor's degree	nonhealthworkers	Teacher	Lagos State	No		#100,000- #300,000	No		No	Yes	Health worker, Media: Television/ Radio/ Newspaper, Social media, Friends/ family	No	Not sure	unsat	No	Agree	Strongly disagree	Neutral	Neutral	Disagree	Agree	Agree	Agree	Strongly disagree	Strongly Agree	UNSAT	UNSAT	NO	NO
Male	37	30-39	Islam	Masters and above	nonhealthworkers	Legal practitioner	Lagos State	No		#100,000- #300,000	No		Maybe	Yes	Media: Television/ Radio/ Newspaper	No	Not sure	sat	Yes	Neutral	Agree	Neutral	Neutral	Disagree	Disagree	Disagree	Agree	Disagree	Strongly Agree	UNSAT	UNSAT	NO	NO
Female	40	40-49	Islam	Masters and above	nonhealthworkers	Business man/ woman	Lagos State	No		<#18,000	No		Maybe	Yes	Media: Television/ Radio/ Newspaper	Yes	Not sure	unsat	No	Strongly agree	Disagree	Neutral	Neutral	Neutral	Neutral	Neutral	Neutral	Strongly disagree	Agree	UNSAT	SAT	YES	NO
Male	28	18-29	Islam	Bachelor's degree	nonhealthworkers	Others	Lagos State	No		#50,000- #99,000	No		Maybe	Yes	Media: Television/ Radio/ Newspaper, Friends/ family	No	Not sure	sat	Yes	Agree	Neutral	Agree	Agree	Agree	Neutral	Neutral	Neutral	Neutral	Agree	UNSAT	UNSAT	NO	NO
Male	48	40-49	Islam	Bachelor's degree	nonhealthworkers	Teacher	Lagos State	No		<#18,000	No		No	Yes	Media: Television/ Radio/ Newspaper	Yes	Yes	sat	Yes	Strongly disagree	Strongly disagree	Agree	Agree	Agree	Disagree	Disagree	Neutral	Strongly disagree	Strongly disagree	SAT	SAT	YES	YES
Male	35	30-39	Islam	Bachelor's degree	nonhealthworkers	Business man/ woman	Lagos State	No		#18,000- #49,000	No		No	Yes	Social media	Yes	Yes	sat	Yes	Agree	Agree	Agree	Agree	Agree	Disagree	Disagree	Agree	Disagree	Agree	UNSAT	SAT	YES	NO
Male	36	30-39	Islam	Masters and above	nonhealthworkers	Others	Lagos State	No		#50,000- #99,000	No		No	Yes	Media: Television/ Radio/ Newspaper, Social media	No	Not sure	unsat	No	Agree	Neutral	Neutral	Neutral	Disagree	Agree	Agree	Agree	Disagree	Agree	UNSAT	UNSAT	NO	NO
Male	34	30-39	Islam	Masters and above	nonhealthworkers	Accountant	Lagos State	No		>#300,000	No		Maybe	Yes	Media: Television/ Radio/ Newspaper	No	Not sure	sat	Yes	Agree	Neutral	Neutral	Neutral	Agree	Neutral	Neutral	Disagree	Strongly disagree	Strongly Agree	UNSAT	UNSAT	NO	NO
Male	33	30-39	Unaffiliated	Masters and above	nonhealthworkers	Teacher	Lagos State	No		#18,000- #49,000	No		Maybe	Yes	Social media	Yes	Not sure	unsat	No	Strongly agree	Strongly disagree	Neutral	Neutral	Neutral	Neutral	Neutral	Disagree	Strongly disagree	Strongly Agree	SAT	SAT	YES	YES
Female	56	50-59	Christainity	Bachelor's degree	healthworkers	Healthworker	Lagos State	No		#50,000- #99,000	No		Yes	Yes	Health worker	Yes	Yes	sat	Yes	Strongly agree	Disagree	Strongly agree	Strongly Agree	Strongly Agree	Disagree	Strongly disagree	Neutral	Strongly disagree	Disagree	SAT	SAT	YES	YES
Female	37	30-39	Islam	Masters and above	nonhealthworkers	Engineer	Lagos State	No		#18,000- #49,000	No		No	Yes	Media: Television/ Radio/ Newspaper, Social media	Yes	Yes	sat	Yes	Disagree	Disagree	Agree	Agree	Agree	Agree	Agree	Disagree	Disagree	Disagree	UNSAT	SAT	YES	NO
Female	35	30-39	Islam	Masters and above	nonhealthworkers	Teacher	Lagos State	No		#18,000- #49,000	No		Yes	Yes	Media: Television/ Radio/ Newspaper	Yes	Yes	unsat	No	Strongly agree	Neutral	Neutral	Disagree	Neutral	Neutral	Neutral	Neutral	Neutral	Strongly disagree	UNSAT	SAT	YES	NO
Female	39	30-39	Islam	Masters and above	nonhealthworkers	Teacher	Lagos State	No		#50,000- #99,000	No		No	Yes	Media: Television/ Radio/ Newspaper	Yes	Not sure	unsat	No	Agree	Disagree	Strongly disagree	Disagree	Agree	Agree	Agree	Agree	Neutral	Agree	UNSAT	UNSAT	NO	NO
Male	45	40-49	Islam	Masters and above	nonhealthworkers	Accountant	Lagos State	No		>#300,000	No		Maybe	Yes	Media: Television/ Radio/ Newspaper	Yes	Not sure	sat	Yes	Agree	Disagree	Agree	Agree	Agree	Neutral	Neutral	Neutral	Disagree	Agree	SAT	SAT	YES	YES
Male	32	30-39	Islam	Bachelor's degree	nonhealthworkers	Others	Lagos State	No		>#300,000	No		No	Yes	Media: Television/ Radio/ Newspaper, Social media, Friends/ family	Yes	Not sure	unsat	No	Neutral	Neutral	Neutral	Neutral	Neutral	Neutral	Neutral	Agree	Disagree	Strongly Agree	UNSAT	UNSAT	NO	NO
Male	40	40-49	Islam	Bachelor's degree	nonhealthworkers	Others	Lagos State	No		#50,000- #99,000	No		Maybe	Yes	Media: Television/ Radio/ Newspaper, Social media	No	Not sure	unsat	No	Neutral	Neutral	Neutral	Neutral	Neutral	Neutral	Neutral	Neutral	Strongly disagree	Agree	UNSAT	UNSAT	NO	NO
Male	42	40-49	Islam	Masters and above	nonhealthworkers	Lecturer/ Researcher	Lagos State	No		#100,000- #300,000	No		Maybe	Yes	Media: Television/ Radio/ Newspaper	No	No	unsat	No	Neutral	Strongly disagree	Neutral	Neutral	Disagree	Agree	Strongly agree	Agree	Disagree	Agree	UNSAT	UNSAT	NO	NO
Male	35	30-39	Christainity	Diploma	nonhealthworkers	Engineer	Lagos State	No		#50,000- #99,000	No		No	Yes	Media: Television/ Radio/ Newspaper	Yes	Not sure	unsat	No	Agree	Neutral	Agree	Agree	Strongly Agree	Strongly disagree	Strongly disagree	Neutral	Strongly disagree	Neutral	SAT	UNSAT	NO	YES
Female	54	50-59	Christainity	Bachelor's degree	healthworkers	Healthworker	Lagos State	No	_	#100,000- #300,000	No	_	No	Yes	Health worker, Media: Television/ Radio/ Newspaper, Social media, Friends/ family	Yes	Yes	sat	Yes	Agree	Disagree	Neutral	Neutral	Agree	Neutral	Neutral	Agree	Disagree	Agree	UNSAT	SAT	YES	NO
Male	36	30-39	Islam	Bachelor's degree	nonhealthworkers	Engineer	Lagos State	No		#100,000- #300,000	No		Maybe	Yes	Media: Television/ Radio/ Newspaper, Social media	No	Not sure	sat	Yes	Agree	Neutral	Neutral	Agree	Neutral	Disagree	Disagree	Neutral	Disagree	Agree	UNSAT	UNSAT	NO	NO
Female	32	30-39	Islam	Masters and above	healthworkers	Healthworker	Lagos State	No		#100,000- #300,000	No		No	Yes	Media: Television/ Radio/ Newspaper	No	Not sure	sat	Yes	Strongly agree	Strongly disagree	Neutral	Neutral	Neutral	Disagree	Strongly disagree	Agree	Strongly disagree	Agree	SAT	UNSAT	NO	YES
Female	46	40-49	Christainity	Bachelor's degree	healthworkers	Healthworker	Lagos State	No		#18,000- #49,000	No		No	Yes	Health worker	Yes	Yes	sat	Yes	Strongly agree	Strongly Agree	Strongly agree	Strongly Agree	Strongly Agree	Disagree	Disagree	Strongly disagree	Strongly disagree	Neutral	SAT	SAT	YES	YES
Male	42	40-49	Islam	Masters and above	nonhealthworkers	Government official	Lagos State	No		#100,000- #300,000	No		Maybe	Yes	Friends/ family	No	Not sure	sat	Yes	Agree	Disagree	Neutral	Neutral	Agree	Neutral	Neutral	Agree	Disagree	Agree	UNSAT	UNSAT	NO	NO
Female	39	30-39	Islam	Masters and above	nonhealthworkers	Business man/ woman	Lagos State	Yes	Rheumatoid arthritis	<#18,000	No	No	Maybe	Yes	Health worker, Social media, Friends/ family	No	Not sure	unsat	No	Strongly agree	Agree	Disagree	Disagree	Disagree	Strongly agree	Strongly agree	Neutral	Strongly disagree	Strongly Agree	UNSAT	UNSAT	NO	NO
Female	43	40-49	Islam	Bachelor's degree	nonhealthworkers	Government official	Lagos State	No		#18,000- #49,000	No		Maybe	Yes	Media: Television/ Radio/ Newspaper, Social media	Yes	No	unsat	No	Neutral	Neutral	Disagree	Disagree	Disagree	Disagree	Strongly agree	Strongly Agree	Neutral	Strongly Agree	UNSAT	SAT	YES	NO
Male	41	40-49	Islam	Masters and above	nonhealthworkers	Accountant	Lagos State	No		>#300,000	No		Maybe	Yes	Health worker	Yes	Not sure	sat	Yes	Neutral	Neutral	Neutral	Neutral	Neutral	Neutral	Neutral	Agree	Neutral	Neutral	UNSAT	SAT	YES	NO
Male	40	40-49	Islam	Masters and above	nonhealthworkers	Student	Lagos State	No		<#18,000	No		No	Yes	Social media	Yes	No	unsat	No	Neutral	Neutral	Disagree	Disagree	Disagree	Neutral	Neutral	Agree	Disagree	Strongly Agree	UNSAT	UNSAT	NO	NO
Male	54	50-59	Christainity	Masters and above	nonhealthworkers	Lecturer/ Researcher	Lagos State	No		#100,000- #300,000	No		No	No	Social media	No	No	unsat	No	Disagree	Agree	Disagree	Strongly disagree	Strongly disagree	Strongly disagree	Strongly disagree	Strongly Agree	Disagree	Strongly Agree	UNSAT	UNSAT	NO	NO
Male	38	30-39	Islam	Diploma	nonhealthworkers	Business man/ woman	Lagos State	No		<#18,000	No		Maybe	Yes	Media: Television/ Radio/ Newspaper, Social media	No	Not sure	unsat	No	Agree	Disagree	Agree	Agree	Agree	Disagree	Disagree	Disagree	Disagree	Disagree	SAT	UNSAT	NO	YES
Female	40	40-49	Christainity	Masters and above	healthworkers	Healthworker	Lagos State	No		>#300,000	No		Maybe	Yes	Media: Television/ Radio/ Newspaper	No	Not sure	unsat	No	Agree	Neutral	Strongly disagree	Strongly disagree	Strongly disagree	Neutral	Neutral	Strongly Agree	Disagree	Strongly Agree	UNSAT	UNSAT	NO	NO
Female	42	40-49	Christainity	Masters and above	nonhealthworkers	Business man/ woman	Lagos State	No		>#300,000	No		Maybe	Yes	Friends/ family	No	Yes	sat	Yes	Agree	Strongly disagree	Agree	Neutral	Neutral	Neutral	Disagree	Agree	Strongly disagree	Agree	SAT	SAT	YES	YES
Female	43	40-49	Christainity	Bachelor's degree	nonhealthworkers	Business man/ woman	Lagos State	No		#18,000- #49,000	No		Maybe	Yes	Friends/ family	Yes	Not sure	sat	Yes	Strongly agree	Disagree	Agree	Agree	Neutral	Neutral	Neutral	Agree	Strongly disagree	Agree	SAT	SAT	YES	YES
Female	32	30-39	Christainity	Diploma	healthworkers	Healthworker	Lagos State	No	Nil	#50,000- #99,000	No	Nil	Maybe	Yes	Health worker, Media: Television/ Radio/ Newspaper, Social media	Yes	Yes	sat	Yes	Agree	Disagree	Neutral	Neutral	Agree	Disagree	Disagree	Agree	Strongly disagree	Disagree	SAT	SAT	YES	YES
Female	40	40-49	Christainity	Diploma	healthworkers	Healthworker	Lagos State	No		#50,000- #99,000	No		Maybe	Yes	Health worker	Yes	Yes	sat	Yes	Agree	Disagree	Agree	Agree	Strongly Agree	Neutral	Neutral	Neutral	Disagree	Neutral	SAT	SAT	YES	YES
Female	49	40-49	Christainity	Masters and above	nonhealthworkers	Lecturer/ Researcher	Lagos State	No		>#300,000	No		Yes	Yes	Media: Television/ Radio/ Newspaper	Yes	Yes	sat	Yes	Strongly agree	Strongly Agree	Agree	Agree	Agree	Neutral	Neutral	Strongly Agree	Strongly disagree	Agree	UNSAT	SAT	YES	NO
Male	37	30-39	Islam	Masters and above	nonhealthworkers	Lecturer/ Researcher	Lagos State	No		#100,000- #300,000	No		Maybe	Yes	Media: Television/ Radio/ Newspaper	No	Not sure	sat	Yes	Agree	Strongly disagree	Agree	Agree	Agree	Disagree	Disagree	Agree	Strongly disagree	Disagree	SAT	UNSAT	NO	YES
Male	51	50-59	Christainity	Masters and above	nonhealthworkers	Government official	Lagos State	No		#100,000- #300,000	No		Maybe	Yes	Media: Television/ Radio/ Newspaper	Yes	Not sure	unsat	No	Neutral	Agree	Neutral	Neutral	Disagree	Agree	Neutral	Agree	Disagree	Agree	UNSAT	SAT	YES	NO
Male	40	40-49	Islam	Masters and above	nonhealthworkers	Others	Lagos State	No		>#300,000	No		No	Yes	Media: Television/ Radio/ Newspaper	Yes	Yes	unsat	No	Agree	Agree	Disagree	Disagree	Neutral	Agree	Agree	Agree	Disagree	Agree	UNSAT	SAT	YES	NO
Male	39	30-39	Islam	Diploma	healthworkers	Healthworker	Lagos State	No		#50,000- #99,000	No		No	Yes	Media: Television/ Radio/ Newspaper	Yes	Yes	sat	Yes	Strongly agree	Disagree	Agree	Agree	Agree	Neutral	Neutral	Agree	Disagree	Neutral	SAT	SAT	YES	YES
Female	29	18-29	Islam	Masters and above	nonhealthworkers	Others	Lagos State	No		#100,000- #300,000	No		Yes	Yes	Media: Television/ Radio/ Newspaper, Social media	Yes	Not sure	unsat	No	Neutral	Neutral	Neutral	Neutral	Neutral	Neutral	Neutral	Neutral	Strongly disagree	Strongly Agree	UNSAT	SAT	YES	NO
Male	40	40-49	Islam	Bachelor's degree	nonhealthworkers	Accountant	Lagos State	Yes	High BP	>#300,000	No		No	Yes	Media: Television/ Radio/ Newspaper	Yes	Yes	sat	Yes	Agree	Strongly disagree	Agree	Agree	Neutral	Agree	Agree	Disagree	Strongly disagree	Disagree	SAT	SAT	YES	YES
Female	28	18-29	Islam	Masters and above	healthworkers	Healthworker	Lagos State	Yes	DM	#100,000- #300,000	No		Maybe	Yes	Health worker, Social media, Friends/ family	Yes	Yes	sat	Yes	Strongly agree	Strongly disagree	Agree	Agree	Neutral	Neutral	Neutral	Strongly disagree	Strongly disagree	Neutral	SAT	SAT	YES	YES
Female	34	30-39	Islam	Bachelor's degree	nonhealthworkers	Teacher	Lagos State	Yes	Asthma	#50,000- #99,000	No		No	Yes	Health worker, Media: Television/ Radio/ Newspaper, Friends/ family	Yes	Not sure	sat	Yes	Neutral	Neutral	Neutral	Neutral	Disagree	Neutral	Neutral	Neutral	Strongly disagree	Agree	UNSAT	UNSAT	NO	NO
Male	28	18-29	Islam	Bachelor's degree	nonhealthworkers	Engineer	Lagos State	No		#100,000- #300,000	No		Maybe	Yes	Health worker	Yes	Not sure	sat	Yes	Strongly agree	Disagree	Neutral	Neutral	Neutral	Neutral	Neutral	Neutral	Strongly disagree	Neutral	SAT	SAT	YES	YES
Female	37	30-39	Islam	Masters and above	healthworkers	Healthworker	Lagos State	No		>#300,000	No		No	Yes	Health worker	Yes	Not sure	sat	Yes	Strongly agree	Strongly disagree	Agree	Agree	Neutral	Neutral	Agree	Agree	Strongly disagree	Agree	SAT	UNSAT	NO	YES
Female	30	30-39	Christainity	Masters and above	healthworkers	Healthworker	Lagos State	No		#50,000- #99,000	No		No	Yes	Media: Television/ Radio/ Newspaper	Yes	Not sure	sat	Yes	Strongly disagree	Agree	Neutral	Neutral	Neutral	Neutral	Neutral	Neutral	Disagree	Neutral	UNSAT	UNSAT	NO	NO
Female	25	18-29	Islam	Bachelor's degree	nonhealthworkers	Business man/ woman	Lagos State	No	None	#18,000- #49,000	No		Yes	Yes	Health worker	Yes	Yes	sat	Yes	Strongly agree	Disagree	Agree	Agree	Agree	Disagree	Disagree	Neutral	Strongly disagree	Neutral	SAT	SAT	YES	YES
Male	51	50-59	Christainity	Masters and above	healthworkers	Healthworker	Lagos State	No		>#300,000	No		No	Yes	Health worker, Media: Television/ Radio/ Newspaper, Social media, Friends/ family, WHO	Yes	Yes	sat	Yes	Strongly agree	Strongly disagree	Strongly agree	Strongly Agree	Strongly Agree	Strongly disagree	Strongly disagree	Strongly disagree	Strongly disagree	Strongly disagree	SAT	SAT	YES	YES
Male	53	50-59	Islam	Masters and above	healthworkers	Healthworker	Lagos State	Yes	High BP	>#300,000	Yes	2 months ago	No	Yes	Health worker, Media: Television/ Radio/ Newspaper, Social media, Friends/ family	Yes	Yes	sat	Yes	Strongly agree	Strongly disagree	Strongly agree	Strongly Agree	Strongly Agree	Strongly disagree	Strongly disagree	Disagree	Strongly disagree	Strongly disagree	SAT	SAT	YES	YES
Female	46	40-49	Christainity	Masters and above	healthworkers	Healthworker	Lagos State	No		#100,000- #300,000	No		No	Yes	Health worker	Yes	Yes	sat	Yes	Strongly agree	Disagree	Agree	Agree	Strongly Agree	Neutral	Neutral	Disagree	Disagree	Disagree	SAT	SAT	YES	YES
Female	38	30-39	Christainity	Bachelor's degree	nonhealthworkers	Business man/ woman	Lagos State	No		#50,000- #99,000	No		Maybe	Yes	Health worker	Yes	Not sure	sat	Yes	Agree	Neutral	Neutral	Neutral	Neutral	Neutral	Neutral	Neutral	Neutral	Neutral	UNSAT	SAT	YES	NO
Male	42	40-49	Islam	Masters and above	healthworkers	Healthworker	Lagos State	No		>#300,000	Yes	4 months	No	Yes	Media: Television/ Radio/ Newspaper	Yes	Yes	sat	Yes	Strongly agree	Disagree	Neutral	Agree	Neutral	Disagree	Disagree	Disagree	Strongly disagree	Agree	SAT	SAT	YES	YES
Male	37	30-39	Islam	Masters and above	nonhealthworkers	Government official	Lagos State	No		#50,000- #99,000	No		Maybe	Yes	Media: Television/ Radio/ Newspaper	No	Yes	sat	Yes	Strongly disagree	Disagree	Strongly agree	Strongly Agree	Strongly Agree	Neutral	Neutral	Neutral	Disagree	Neutral	SAT	SAT	YES	YES
Female	30	30-39	Islam	Masters and above	nonhealthworkers	Others	Lagos State	No		#18,000- #49,000	No		No	Yes	Health worker, Media: Television/ Radio/ Newspaper, Social media, Friends/ family	Yes	Yes	sat	Yes	Strongly disagree	Agree	Neutral	Neutral	Neutral	Agree	Agree	Agree	Strongly disagree	Agree	UNSAT	SAT	YES	NO
Female	43	40-49	Islam	Masters and above	healthworkers	Healthworker	Lagos State	Yes	HbSS	>#300,000	No		No	Yes	Health worker, Media: Television/ Radio/ Newspaper, Social media	Yes	Yes	sat	Yes	Agree	Strongly disagree	Agree	Agree	Agree	Disagree	Disagree	Neutral	Strongly disagree	Disagree	SAT	SAT	YES	YES
Male	35	30-39	Islam	Bachelor's degree	healthworkers	Healthworker	Lagos State	No		#100,000- #300,000	No		Maybe	Yes	Health worker, Media: Television/ Radio/ Newspaper, Social media, Friends/ family	Yes	Yes	sat	Yes	Strongly disagree	Disagree	Agree	Agree	Agree	Disagree	Disagree	Neutral	Strongly disagree	Neutral	SAT	SAT	YES	YES
Female	65	60-69	Islam	Masters and above	nonhealthworkers	Retiree	Lagos State	No	No	#50,000- #99,000	No	No	Maybe	Yes	Media: Television/ Radio/ Newspaper	No	Not sure	sat	Yes	Agree	Strongly disagree	Disagree	Neutral	Disagree	Neutral	Neutral	Neutral	Disagree	Neutral	UNSAT	UNSAT	NO	NO
Female	23	18-29	Islam	Diploma	nonhealthworkers	Student	Lagos State	No		<#18,000	No		Maybe	Yes	Media: Television/ Radio/ Newspaper	Yes	Yes	sat	Yes	Strongly agree	Disagree	Agree	Agree	Agree	Strongly agree	Strongly disagree	Agree	Disagree	Agree	SAT	SAT	YES	YES
Male	31	30-39	Islam	Bachelor's degree	nonhealthworkers	Business man/ woman	Lagos State	No		#18,000- #49,000	No		Maybe	Yes	Health worker	No	Not sure	sat	Yes	Strongly disagree	Disagree	Agree	Agree	Strongly disagree	Disagree	Disagree	Agree	Disagree	Disagree	UNSAT	UNSAT	NO	NO
Female	28	18-29	Islam	Bachelor's degree	nonhealthworkers	Teacher	Lagos State	No		#18,000- #49,000	No		Maybe	Yes	Health worker	No	Not sure	sat	Yes	Agree	Neutral	Neutral	Neutral	Neutral	Neutral	Neutral	Neutral	Strongly disagree	Agree	UNSAT	UNSAT	NO	NO
Female	24	18-29	Islam	Bachelor's degree	healthworkers	Healthworker	Lagos State	Yes	GERD	#100,000- #300,000	No		No	Yes	Media: Television/ Radio/ Newspaper, Social media	Yes	Yes	sat	Yes	Strongly agree	Neutral	Agree	Agree	Agree	Neutral	Neutral	Agree	Strongly disagree	Agree	SAT	SAT	YES	YES
Male	38	30-39	Islam	Masters and above	nonhealthworkers	Student	Lagos State	No		<#18,000	No		Maybe	Yes	Health worker, Media: Television/ Radio/ Newspaper, Social media, Friends/ family	Yes	Not sure	unsat	No	Strongly agree	Neutral	Neutral	Neutral	Neutral	Neutral	Neutral	Strongly Agree	Strongly disagree	Strongly Agree	UNSAT	SAT	YES	NO
Male	31	30-39	Islam	Bachelor's degree	nonhealthworkers	Government official	Lagos State	No		#18,000- #49,000	No		Yes	Yes	Health worker	Yes	Yes	sat	Yes	Agree	Disagree	Strongly agree	Strongly Agree	Agree	Agree	Agree	Disagree	Disagree	Strongly disagree	SAT	SAT	YES	YES
Female	25	18-29	Christainity	Diploma	healthworkers	Healthworker	Lagos State	No		#50,000- #99,000	Yes		Maybe	Yes	Health worker	Yes	Not sure	sat	Yes	Neutral	Disagree	Neutral	Neutral	Neutral	Neutral	Neutral	Neutral	Disagree	Neutral	UNSAT	SAT	YES	NO
Female	23	18-29	Islam	Bachelor's degree	nonhealthworkers	Student	Lagos State	No		<#18,000	No		Yes	Yes	Social media, Friends/ family	No	Yes	sat	Yes	Strongly disagree	Disagree	Agree	Agree	Neutral	Neutral	Neutral	Disagree	Strongly disagree	Agree	UNSAT	SAT	YES	NO
Male	33	30-39	Islam	Bachelor's degree	healthworkers	Healthworker	Lagos State	No		>#300,000	No		Maybe	Yes	Social media	Yes	Yes	sat	Yes	Strongly agree	Strongly disagree	Neutral	Neutral	Agree	Neutral	Neutral	Strongly Agree	Disagree	Agree	UNSAT	SAT	YES	NO
Female	43	40-49	Islam	Masters and above	healthworkers	Healthworker	Lagos State	No		>#300,000	No		No	Yes	Health worker, Media: Television/ Radio/ Newspaper, Social media	Yes	Yes	sat	Yes	Agree	Agree	Agree	Agree	Agree	Strongly disagree	Strongly disagree	Disagree	Strongly disagree	Agree	SAT	SAT	YES	YES
Male	42	40-49	Christainity	Bachelor's degree	healthworkers	Healthworker	Lagos State	No		#100,000- #300,000	No		Yes	Yes	Health worker, Media: Television/ Radio/ Newspaper, Social media, Friends/ family	Yes	Yes	sat	Yes	Strongly agree	Strongly disagree	Strongly agree	Strongly Agree	Strongly Agree	Strongly disagree	Strongly disagree	Strongly disagree	Strongly disagree	Strongly disagree	SAT	SAT	YES	YES
Male	42	40-49	Christainity	Bachelor's degree	healthworkers	Healthworker	Lagos State	No		#100,000- #300,000	No		Yes	Yes	Health worker, Media: Television/ Radio/ Newspaper, Social media, Friends/ family	Yes	Yes	sat	Yes	Strongly agree	Strongly disagree	Strongly agree	Strongly Agree	Strongly Agree	Strongly disagree	Strongly disagree	Strongly disagree	Strongly disagree	Strongly disagree	SAT	SAT	YES	YES
Female	30	30-39	Islam	Diploma	nonhealthworkers	Others	Lagos State	No		<#18,000	Yes	2 months	Maybe	Yes	Media: Television/ Radio/ Newspaper	Yes	Not sure	sat	Yes	Neutral	Disagree	Strongly disagree	Disagree	Agree	Disagree	Disagree	Agree	Neutral	Agree	UNSAT	SAT	YES	NO
Female	37	30-39	Islam	Bachelor's degree	nonhealthworkers	Government official	Lagos State	No		#50,000- #99,000	No		Maybe	Yes	Social media	Yes	Not sure	unsat	No	Agree	Disagree	Neutral	Neutral	Neutral	Neutral	Neutral	Neutral	Strongly disagree	Agree	UNSAT	SAT	YES	NO
Female	37	30-39	Islam	Bachelor's degree	nonhealthworkers	Government official	Lagos State	No		#50,000- #99,000	No		Maybe	Yes	Social media	Yes	Not sure	unsat	No	Agree	Disagree	Neutral	Neutral	Neutral	Neutral	Neutral	Neutral	Strongly disagree	Agree	UNSAT	SAT	YES	NO
Female	30	30-39	Christainity	Masters and above	healthworkers	Healthworker	Lagos State	No		#50,000- #99,000	No		No	Yes	Media: Television/ Radio/ Newspaper	Yes	Not sure	sat	Yes	Strongly disagree	Agree	Neutral	Neutral	Neutral	Neutral	Neutral	Neutral	Disagree	Neutral	UNSAT	UNSAT	NO	NO
Male	35	30-39	Islam	Bachelor's degree	nonhealthworkers	Teacher	Lagos State	No		#18,000- #49,000	No		Yes	Yes	Health worker	Yes	Yes	sat	Yes	Agree	Agree	Agree	Agree	Disagree	Neutral	Agree	Agree	Strongly disagree	Agree	UNSAT	SAT	YES	NO
Female	24	18-29	Christainity	Secondary	nonhealthworkers	Student	Lagos State	No		<#18,000	No		No	Yes	Media: Television/ Radio/ Newspaper	Yes	Not sure	unsat	No	Agree	Disagree	Disagree	Disagree	Agree	Agree	Agree	Neutral	Disagree	Strongly Agree	UNSAT	UNSAT	NO	NO
Male	39	30-39	Christainity	Masters and above	nonhealthworkers	Others	Lagos State	No		>#300,000	No		Maybe	Yes	Health worker	Yes	Yes	sat	Yes	Strongly agree	Strongly disagree	Strongly agree		Agree	Strongly agree	Strongly agree	Neutral	Disagree	Disagree	UNSAT	SAT	YES	NO
Female	23	18-29	Islam	Bachelor's degree	nonhealthworkers	Unemployed	Lagos State	No		<#18,000	No		Maybe	Yes	Social media	No	Not sure	sat	Yes	Agree	Disagree	Neutral	Neutral	Neutral	Disagree	Neutral	Disagree	Strongly disagree	Strongly Agree	UNSAT	UNSAT	NO	NO
Male	41	40-49	Islam	Masters and above	healthworkers	Healthworker	Lagos State	No		#100,000- #300,000	No		Maybe	Yes	Media: Television/ Radio/ Newspaper	Yes	Yes	sat	Yes	Strongly agree	Strongly disagree	Strongly agree	Strongly Agree	Strongly Agree	Strongly disagree	Strongly disagree	Neutral	Strongly disagree	Disagree	SAT	SAT	YES	YES
Female	44	40-49	Christainity	Masters and above	healthworkers	Healthworker	Lagos State	Yes	Hypertension	>#300,000	No		Maybe	Yes	Health worker, Media: Television/ Radio/ Newspaper, Social media	Yes	Not sure	sat	Yes	Strongly agree	Disagree	Neutral	Agree	Agree	Neutral	Agree	Agree	Strongly disagree	Agree	UNSAT	SAT	YES	NO
Female	48	40-49	Christainity	Bachelor's degree	healthworkers	Healthworker	Lagos State	No		#100,000- #300,000	No		Maybe	Yes	Media: Television/ Radio/ Newspaper	Yes	Yes	sat	Yes	Agree	Disagree	Neutral	Neutral	Neutral	Disagree	Disagree	Disagree	Disagree	Disagree	SAT	SAT	YES	YES
Female	26	18-29	Islam	Bachelor's degree	healthworkers	Healthworker	Lagos State	No		#100,000- #300,000	No		No	Yes	Media: Television/ Radio/ Newspaper	Yes	Not sure	unsat	No	Strongly agree	Disagree	Neutral	Neutral	Neutral	Agree	Agree	Agree	Disagree	Agree	UNSAT	UNSAT	NO	NO
Female	19	18-29	Islam	Secondary	nonhealthworkers	Student	Lagos State	No		#18,000- #49,000	No		Yes	Yes	Health worker, Friends/ family	Yes	Yes	sat	Yes	Agree	Disagree	Agree	Agree	Agree	Neutral	Neutral	Agree	Disagree	Agree	UNSAT	SAT	YES	NO
Male	36	30-39	Islam	Bachelor's degree	nonhealthworkers	Government official	Lagos State	No		#50,000- #99,000	No		Maybe	Yes	Media: Television/ Radio/ Newspaper	Yes	Not sure	unsat	No	Strongly disagree	Disagree	Neutral	Agree	Neutral	Disagree	Disagree	Agree	Strongly disagree	Agree	UNSAT	SAT	YES	NO
Female	42	40-49	Christainity	Masters and above	healthworkers	Healthworker	Lagos State	No		>#300,000	Yes	Last year	Maybe	Yes	Media: Television/ Radio/ Newspaper	Yes	Not sure	sat	Yes	Agree	Neutral	Disagree	Disagree	Disagree	Neutral	Neutral	Agree	Strongly disagree	Agree	UNSAT	SAT	YES	NO
Male	33	30-39	Islam	Bachelor's degree	healthworkers	Healthworker	Lagos State	No		>#300,000	No		Maybe	Yes	Social media	Yes	Yes	sat	Yes	Strongly agree	Strongly disagree	Neutral	Neutral	Agree	Neutral	Neutral	Strongly Agree	Disagree	Agree	UNSAT	SAT	YES	NO
Female	25	18-29	Christainity	Bachelor's degree	healthworkers	Healthworker	Lagos State	No		#100,000- #300,000	No		Maybe	Yes	Health worker	Yes	Not sure	sat	Yes	Strongly agree	Disagree	Neutral	Neutral	Strongly Agree	Neutral	Neutral	Agree	Strongly disagree	Agree	SAT	SAT	YES	YES
Female	25	18-29	Christainity	Bachelor's degree	healthworkers	Healthworker	Lagos State	No		#100,000- #300,000	No		Maybe	Yes	Health worker	Yes	Not sure	sat	Yes	Strongly agree	Disagree	Neutral	Neutral	Strongly Agree	Neutral	Neutral	Agree	Strongly disagree	Agree	SAT	SAT	YES	YES
Male	47	40-49	Islam	Masters and above	healthworkers	Healthworker	Lagos State	No		>#300,000	No		Maybe	Yes	Social media	Yes	Yes	sat	Yes	Strongly agree	Strongly disagree	Strongly agree	Strongly Agree	Neutral	Neutral	Neutral	Disagree	Strongly disagree	Disagree	SAT	SAT	YES	YES
Female	36	30-39	Islam	Bachelor's degree	nonhealthworkers	Business man/ woman	Lagos State	No		<#18,000	No		Maybe	Yes	Media: Television/ Radio/ Newspaper, Social media, Friends/ family	No	Not sure	sat	Yes	Agree	Disagree	Neutral	Neutral	Neutral	Neutral	Neutral	Neutral	Strongly disagree	Neutral	UNSAT	UNSAT	NO	NO
Male	28	18-29	Christainity	Secondary	nonhealthworkers	Business man/ woman	Lagos State	No		#100,000- #300,000	No		Maybe	Yes	Media: Television/ Radio/ Newspaper, Social media	Yes	Not sure	unsat	No	Neutral	Strongly Agree	Strongly disagree	Strongly disagree	Strongly disagree	Strongly agree	Strongly agree	Strongly Agree	Neutral	Strongly Agree	UNSAT	SAT	YES	NO
Male	28	18-29	Christainity	Bachelor's degree	nonhealthworkers	Others	Lagos State	No		#50,000- #99,000	No		No	Yes	Media: Television/ Radio/ Newspaper	Yes	Not sure	sat	Yes	Agree	Disagree	Neutral	Neutral	Agree	Agree	Agree	Agree	Disagree	Neutral	UNSAT	UNSAT	NO	NO
Female	23	18-29	Islam	Bachelor's degree	nonhealthworkers	Student	Lagos State	No		<#18,000	No		Maybe	Yes	Media: Television/ Radio/ Newspaper, Social media, Friends/ family	Yes	Not sure	unsat	No	Neutral	Neutral	Agree	Agree	Strongly Agree	Neutral	Neutral	Neutral	Strongly disagree	Strongly Agree	UNSAT	SAT	YES	NO
Male	25	18-29	Islam	Bachelor's degree	nonhealthworkers	Unemployed	Lagos State	No		<#18,000	No		No	Yes	Media: Television/ Radio/ Newspaper	No	No	unsat	No	Agree	Disagree	Disagree	Neutral	Disagree	Neutral	Neutral	Agree	Strongly disagree	Strongly Agree	UNSAT	UNSAT	NO	NO
Female	31	30-39	Christainity	Diploma	healthworkers	Healthworker	Lagos State	No		#50,000- #99,000	Yes	3 weeks	No	Yes	Health worker	Yes	Yes	sat	Yes	Strongly agree	Strongly disagree	Agree	Agree	Agree	Neutral	Neutral	Agree	Strongly disagree	Strongly disagree	SAT	SAT	YES	YES
Female	71	>70	Islam	Bachelor's degree	nonhealthworkers	Business man/ woman	Lagos State	No	Nil	#50,000- #99,000	No	Nil	Maybe	Yes	Media: Television/ Radio/ Newspaper, Social media	No	Yes	unsat	No	Neutral	Neutral	Neutral	Neutral	Neutral	Neutral	Neutral	Agree	Disagree	Agree	UNSAT	SAT	YES	NO
Female	60	60-69	Christainity	Masters and above	nonhealthworkers	Lecturer/ Researcher	Lagos State	No		#100,000- #300,000	No		Maybe	Yes	Health worker, Media: Television/ Radio/ Newspaper, Social media	Yes	Not sure	unsat	No	Strongly agree	Neutral	Neutral	Neutral	Neutral	Neutral	Neutral	Strongly Agree	Strongly Agree	Strongly Agree	UNSAT	SAT	YES	NO
Male	28	18-29	Christainity	Bachelor's degree	nonhealthworkers	Others	Lagos State	No		#50,000- #99,000	No		No	Yes	Media: Television/ Radio/ Newspaper	Yes	Not sure	sat	Yes	Agree	Disagree	Neutral	Neutral	Agree	Agree	Agree	Agree	Disagree	Neutral	UNSAT	UNSAT	NO	NO
Female	31	30-39	Christainity	Diploma	healthworkers	Healthworker	Lagos State	No		#50,000- #99,000	Yes	3 weeks	No	Yes	Health worker	Yes	Yes	sat	Yes	Strongly agree	Strongly disagree	Agree	Agree	Agree	Neutral	Neutral	Agree	Strongly disagree	Strongly disagree	SAT	SAT	YES	YES
Female	26	18-29	Islam	Diploma	healthworkers	Healthworker	Lagos State	No		#18,000- #49,000	No		No	Yes	Health worker	Yes	Yes	sat	Yes	Agree	Disagree	Neutral	Neutral	Agree	Neutral	Neutral	Neutral	Strongly disagree	Neutral	SAT	SAT	YES	YES
Female	43	40-49	Islam	Masters and above	healthworkers	Healthworker	Lagos State	No		#100,000- #300,000	No		Maybe	Yes	Health worker	Yes	Yes	sat	Yes	Strongly agree	Strongly disagree	Agree	Agree	Strongly disagree	Strongly agree	Strongly agree	Strongly Agree	Strongly disagree	Strongly Agree	UNSAT	SAT	YES	NO
Male	37	30-39	Islam	Masters and above	nonhealthworkers	Business man/ woman	Lagos State	No		#100,000- #300,000	No		Maybe	Yes	Media: Television/ Radio/ Newspaper	Yes	Yes	sat	Yes	Agree	Strongly disagree	Neutral	Neutral	Neutral	Neutral	Neutral	Neutral	Strongly disagree	Agree	UNSAT	SAT	YES	NO
Female	39	30-39	Christainity	Masters and above	nonhealthworkers	Others	Lagos State	No		>#300,000	No		Yes	Yes	At the office	No	Yes	sat	Yes	Agree	Strongly disagree	Strongly agree	Strongly Agree	Agree	Strongly disagree	Strongly disagree	Neutral	Strongly disagree	Agree	SAT	SAT	YES	YES
Female	21	18-29	Islam	Bachelor's degree	nonhealthworkers	Student	Lagos State	No	No	<#18,000	No	No	Maybe	Yes	Media: Television/ Radio/ Newspaper, Social media	No	Not sure	unsat	No	Agree	Neutral	Neutral	Disagree	Strongly disagree	Neutral	Agree	Neutral	Strongly disagree	Agree	UNSAT	UNSAT	NO	NO
Male	21	18-29	Islam	Bachelor's degree	nonhealthworkers	Student	Lagos State	No		<#18,000	No		Maybe	Yes	Social media, Friends/ family	No	Not sure	sat	Yes	Neutral	Disagree	Neutral	Neutral	Neutral	Neutral	Neutral	Agree	Disagree	Strongly Agree	UNSAT	UNSAT	NO	NO
Male	21	18-29	Islam	Bachelor's degree	nonhealthworkers	Student	Lagos State	No		<#18,000	No		Maybe	Yes	Social media, Friends/ family	No	Not sure	sat	Yes	Neutral	Disagree	Neutral	Neutral	Neutral	Neutral	Neutral	Agree	Disagree	Strongly Agree	UNSAT	UNSAT	NO	NO
Female	27	18-29	Christainity	Bachelor's degree	healthworkers	Healthworker	Lagos State	No		#100,000- #300,000	No		No	Yes	Health worker, Media: Television/ Radio/ Newspaper, Social media, Friends/ family	No	Yes	sat	Yes	Strongly agree	Strongly disagree	Agree	Agree	Neutral	Disagree	Disagree	Strongly Agree	Strongly disagree	Agree	SAT	UNSAT	NO	YES
Female	21	18-29	Islam	Diploma	nonhealthworkers	Student	Lagos State	No		#18,000- #49,000	No		Maybe	Yes	Social media	No	Not sure	unsat	No	Agree	Neutral	Neutral	Neutral	Disagree	Neutral	Neutral	Agree	Disagree	Agree	UNSAT	UNSAT	NO	NO
Female	33	30-39	Christainity	Masters and above	nonhealthworkers	Others	Lagos State	No		#50,000- #99,000	No		No	Yes	Media: Television/ Radio/ Newspaper, Social media	Yes	Not sure	unsat	No	Strongly agree	Agree	Neutral	Neutral	Strongly disagree	Neutral	Neutral	Strongly Agree	Strongly disagree	Agree	UNSAT	UNSAT	NO	NO
Male	33	30-39	Christainity	Masters and above	healthworkers	Healthworker	Lagos State	No		#18,000- #49,000	No		No	Yes	Health worker	Yes	Not sure	unsat	No	Strongly agree	Strongly disagree	Strongly agree	Strongly disagree	Strongly disagree	Strongly agree	Strongly agree	Strongly Agree	Strongly disagree	Strongly Agree	UNSAT	UNSAT	NO	NO
Male	45	40-49	Islam	Masters and above	nonhealthworkers	Lecturer/ Researcher	Lagos State	No		>#300,000	No		Maybe	Yes	Social media	No	Not sure	sat	Yes	Strongly agree	Neutral	Strongly disagree	Neutral	Neutral	Neutral	Neutral	Neutral	Strongly disagree	Strongly Agree	UNSAT	UNSAT	NO	NO
Male	47	40-49	Islam	Masters and above	nonhealthworkers	Others	Lagos State	No		#100,000- #300,000	No		Maybe	Yes	Media: Television/ Radio/ Newspaper	Yes	Not sure	unsat	No	Neutral	Neutral	Neutral	Neutral	Neutral	Neutral	Neutral	Agree	Neutral	Agree	UNSAT	SAT	YES	NO
Female	47	40-49	Christainity	Masters and above	nonhealthworkers	Government official	Lagos State	Yes	HIGH BP	>#300,000	No		No	Yes	NCDC text messages	Yes	Yes	unsat	No	Strongly agree	Strongly disagree	Agree	Agree	Neutral	Strongly disagree	Strongly disagree	Agree	Strongly disagree	Strongly Agree	SAT	SAT	YES	YES
Male	47	40-49	Islam	Bachelor's degree	healthworkers	Healthworker	Lagos State	No		>#300,000	No		No	Yes	Health worker, Media: Television/ Radio/ Newspaper	Yes	Yes	sat	Yes	Agree	Agree	Agree	Agree	Agree	Neutral	Neutral	Agree	Strongly disagree	Agree	UNSAT	SAT	YES	NO
Male	49	40-49	Islam	Masters and above	nonhealthworkers	Government official	Lagos State	No		#100,000- #300,000	No		Maybe	Yes	Media: Television/ Radio/ Newspaper, Social media	Yes	Yes	sat	Yes	Agree	Disagree	Agree	Agree	Agree	Neutral	Neutral	Neutral	Disagree	Neutral	SAT	SAT	YES	YES
Female	67	60-69	Islam	Diploma	nonhealthworkers	Teacher	Lagos State	No		<#18,000	No		Maybe	Yes	Health worker, Media: Television/ Radio/ Newspaper, Social media, Friends/ family	Yes	Not sure	unsat	No	Neutral	Neutral	Neutral	Neutral	Neutral	Strongly disagree	Strongly disagree	Strongly Agree	Strongly disagree	Neutral	UNSAT	SAT	YES	NO
Female	42	40-49	Islam	Masters and above	nonhealthworkers	Accountant	Lagos State	No		#100,000- #300,000	No		Maybe	Yes	Health worker, Media: Television/ Radio/ Newspaper, Social media	Yes	Not sure	sat	Yes	Agree	Disagree	Neutral	Neutral	Agree	Neutral	Neutral	Disagree	Disagree	Agree	UNSAT	SAT	YES	NO
Female	48	40-49	Christainity	Diploma	healthworkers	Healthworker	Lagos State	No		#18,000- #49,000	No		Maybe	Yes	Health worker	No	Yes	sat	Yes	Agree	Disagree	Agree	Agree	Agree	Neutral	Neutral	Neutral	Disagree	Neutral	SAT	SAT	YES	YES
Male	35	30-39	Islam	Bachelor's degree	nonhealthworkers	Others	Lagos State	No		#100,000- #300,000	No		No	Yes	Social media	No	Not sure	sat	Yes	Strongly agree	Strongly disagree	Agree	Strongly Agree	Neutral	Strongly agree	Strongly agree	Agree	Strongly disagree	Agree	UNSAT	UNSAT	NO	NO
Male	40	40-49	Islam	Diploma	healthworkers	Healthworker	Lagos State	No		#100,000- #300,000	No		No	Yes	Health worker, Media: Television/ Radio/ Newspaper, Social media, Friends/ family	Yes	Yes	sat	Yes	Agree	Disagree	Agree	Agree	Agree	Disagree	Disagree	Disagree	Agree	Disagree	SAT	SAT	YES	YES
Female	48	40-49	Christainity	Diploma	healthworkers	Healthworker	Lagos State	No		#50,000- #99,000	No		No	Yes	Health worker	No	Yes	sat	Yes	Agree	Neutral	Agree	Agree	Agree	Neutral	Neutral	Agree	Neutral	Neutral	UNSAT	UNSAT	NO	NO
Male	37	30-39	Islam	Bachelor's degree	nonhealthworkers	Others	Lagos State	No		#18,000- #49,000	No		No	Yes	Media: Television/ Radio/ Newspaper	Yes	Yes	sat	Yes	Agree	Strongly disagree	Agree	Agree	Strongly disagree	Neutral	Neutral	Neutral	Strongly disagree	Agree	UNSAT	SAT	YES	NO
Female	64	60-69	Christainity	Masters and above	healthworkers	Healthworker	Lagos State	No		#100,000- #300,000	No		Maybe	Yes	Health worker, Media: Television/ Radio/ Newspaper, Friends/ family	No	Not sure	sat	Yes	Strongly agree	Strongly Agree	Neutral	Neutral	Agree	Disagree	Neutral	Strongly Agree	Disagree	Agree	UNSAT	UNSAT	NO	NO
Male	35	30-39	Unaffiliated	Bachelor's degree	nonhealthworkers	Business man/ woman	Lagos State	No		>#300,000	No		No	Yes	Media: Television/ Radio/ Newspaper	Yes	Yes	sat	Yes	Strongly agree	Disagree	Agree	Agree	Neutral	Neutral	Neutral	Strongly disagree	Strongly disagree	Strongly disagree	SAT	SAT	YES	YES
Male	30	30-39	Islam	Bachelor's degree	nonhealthworkers	Government official	Lagos State	Yes	Irritable bowel syndrome	#50,000- #99,000	No		Maybe	Yes	Health worker	Yes	Yes	sat	Yes	Neutral	Disagree	Neutral	Neutral	Neutral	Neutral	Neutral	Neutral	Disagree	Neutral	UNSAT	SAT	YES	NO
Female	32	30-39	Christainity	Masters and above	healthworkers	Healthworker	Lagos State	No		#100,000- #300,000	No		No	Yes	Media: Television/ Radio/ Newspaper	Yes	Not sure	sat	Yes	Agree	Disagree	Disagree	Disagree	Strongly disagree	Neutral	Neutral	Agree	Strongly disagree	Agree	UNSAT	UNSAT	NO	NO
Female	46	40-49	Islam	Masters and above	nonhealthworkers	Others	Lagos State	Yes	Peptic ulcer disease	>#300,000	No		Yes	Yes	Media: Television/ Radio/ Newspaper	Yes	Yes	sat	Yes	Strongly disagree	Strongly disagree	Agree	Agree	Neutral	Disagree	Disagree	Agree	Strongly disagree	Agree	UNSAT	SAT	YES	NO
Female	39	30-39	Islam	Masters and above	healthworkers	Healthworker	Lagos State	No		#100,000- #300,000	No		Maybe	Yes	Health worker, Media: Television/ Radio/ Newspaper, Social media, Friends/ family	Yes	Not sure	sat	Yes	Agree	Neutral	Agree	Agree	Neutral	Disagree	Disagree	Agree	Strongly disagree	Neutral	SAT	SAT	YES	YES
Male	57	50-59	Christainity	Masters and above	healthworkers	Healthworker	Lagos State	No		#18,000- #49,000	No		Maybe	Yes	Health worker, Media: Television/ Radio/ Newspaper, Social media	No	Not sure	sat	Yes	Neutral	Neutral	Neutral	Neutral	Agree	Neutral	Neutral	Agree	Strongly disagree	Neutral	UNSAT	UNSAT	NO	NO
Male	48	40-49	Islam	Masters and above	nonhealthworkers	Teacher	Lagos State	No		#100,000- #300,000	No		Maybe	Yes	Health worker, Media: Television/ Radio/ Newspaper, Social media, Friends/ family	Yes	Not sure	unsat	No	Disagree	Neutral	Neutral	Neutral	Disagree	Neutral	Neutral	Neutral	Strongly disagree	Strongly disagree	UNSAT	SAT	YES	NO
Female	37	30-39	Islam	Bachelor's degree	nonhealthworkers	Business man/ woman	Lagos State	No		#50,000- #99,000	No		Maybe	Yes	Media: Television/ Radio/ Newspaper	Yes	Yes	sat	Yes	Strongly agree	Disagree	Agree		Agree	Disagree	Disagree	Neutral	Disagree	Disagree	SAT	SAT	YES	YES
Female	46	40-49	Islam	Bachelor's degree	nonhealthworkers	Teacher	Lagos State	No	Nil	#50,000- #99,000	No	Nil	Maybe	Yes	Media: Television/ Radio/ Newspaper	Yes	Yes	sat	Yes	Agree	Disagree	Agree	Agree	Agree	Disagree	Disagree	Agree	Strongly disagree	Agree	SAT	SAT	YES	YES
Male	44	40-49	Islam	Masters and above	healthworkers	Healthworker	Lagos State	No		>#300,000	No		No	Yes	Health worker, Media: Television/ Radio/ Newspaper, Social media, Friends/ family	Yes	Not sure	unsat	No	Agree	Neutral	Neutral	Neutral	Neutral	Neutral	Neutral	Disagree	Strongly disagree	Agree	UNSAT	UNSAT	NO	NO
Male	44	40-49	Christainity	Masters and above	healthworkers	Healthworker	Lagos State	No		#100,000- #300,000	No		No	Yes	Health worker	Yes	Yes	sat	Yes	Agree	Disagree	Agree	Agree	Agree	Disagree	Disagree	Agree	Strongly disagree	Disagree	SAT	SAT	YES	YES
Female	30	30-39	Islam	Bachelor's degree	nonhealthworkers	Teacher	Lagos State	No		#18,000- #49,000	No		Maybe	Yes	Health worker	Yes	Yes	sat	Yes	Neutral	Disagree	Agree		Agree	Neutral	Neutral	Agree	Disagree	Disagree	UNSAT	SAT	YES	NO
Female	37	30-39	Christainity	Bachelor's degree	healthworkers	Healthworker	Lagos State	No	Nil	#100,000- #300,000	No	,	Yes	Yes	Health worker	Yes	Yes	sat	Yes	Strongly agree	Disagree	Agree	Agree	Agree	Neutral	Neutral	Agree	Strongly disagree	Strongly Agree	SAT	SAT	YES	YES
Male	37	30-39	Islam	Masters and above	healthworkers	Healthworker	Lagos State	No		>#300,000	No		Maybe	Yes	Health worker, Media: Television/ Radio/ Newspaper, Social media	No	Yes	sat	Yes	Strongly agree	Strongly disagree	Agree	Agree	Strongly Agree	Disagree	Disagree	Neutral	Strongly disagree	Agree	SAT	SAT	YES	YES
Female	20	18-29	Islam	Secondary	nonhealthworkers	Student	Lagos State	No		<#18,000	No		Maybe	Yes	Health worker, Media: Television/ Radio/ Newspaper	Yes	Not sure	sat	Yes	Agree	Neutral	Agree	Agree	Strongly Agree	Agree	Neutral	Neutral	Strongly disagree	Strongly Agree	UNSAT	SAT	YES	NO
Female	40	40-49	Islam	Masters and above	healthworkers	Healthworker	Lagos State	No		>#300,000	No		Maybe	Yes	Health worker, Media: Television/ Radio/ Newspaper, Social media	Yes	Not sure	sat	Yes	Agree	Disagree	Agree	Agree	Agree	Strongly agree	Strongly agree	Strongly Agree	Strongly disagree	Strongly Agree	UNSAT	SAT	YES	NO
Female	20	18-29	Islam	Secondary	nonhealthworkers	Teacher	Lagos State	No		#18,000- #49,000	No		Maybe	Yes	Social media	Yes	Yes	sat	Yes	Strongly agree	Disagree	Agree	Agree	Agree	Agree	Agree	Agree	Strongly disagree	Neutral	SAT	SAT	YES	YES
Female	24	18-29	Islam	Bachelor's degree	nonhealthworkers	Others	Lagos State	No		#50,000- #99,000	No		No	Yes	Friends/ family	Yes	Not sure	sat	Yes	Strongly agree	Strongly disagree	Neutral	Neutral	Neutral	Agree	Agree	Neutral	Disagree	Neutral	UNSAT	UNSAT	NO	NO
Male	38	30-39	Islam	Bachelor's degree	healthworkers	Healthworker	Lagos State	No		>#300,000	No		No	Yes	Health worker, Media: Television/ Radio/ Newspaper, Social media	No	Yes	sat	Yes	Agree	Agree	Agree	Agree	Neutral	Agree	Agree	Disagree	Strongly disagree	Neutral	UNSAT	UNSAT	NO	NO
Female	43	40-49	Islam	Masters and above	nonhealthworkers	Government official	Lagos State	No		#100,000- #300,000	Yes	6 months	No	Yes	Health worker, Media: Television/ Radio/ Newspaper, Social media, Friends/ family	Yes	Not sure	sat	Yes	Agree	Disagree	Neutral	Neutral	Disagree	Agree	Agree	Agree	Strongly disagree	Agree	UNSAT	UNSAT	NO	NO
Female	40	40-49	Islam	Masters and above	healthworkers	Healthworker	Lagos State	No		>#300,000	Yes	2wks	No	Yes	Media: Television/ Radio/ Newspaper	Yes	Yes	sat	Yes	Strongly agree	Disagree	Agree	Strongly Agree	Strongly Agree	Agree	Agree	Agree	Disagree	Neutral	SAT	SAT	YES	YES
Female	62	60-69	Christainity	Masters and above	healthworkers	Healthworker	Lagos State	No		>#300,000	No		Yes	Yes	Health worker	Yes	Yes	sat	Yes	Strongly agree	Disagree	Agree	Agree	Strongly Agree	Neutral	Neutral	Neutral	Strongly disagree	Neutral	SAT	SAT	YES	YES
Male	32	30-39	Islam	Masters and above	healthworkers	Healthworker	Lagos State	No		>#300,000	No		Yes	Yes	Media: Television/ Radio/ Newspaper	Yes	Yes	sat	Yes	Strongly disagree	Disagree	Agree	Agree	Agree	Disagree	Disagree	Agree	Strongly disagree	Agree	UNSAT	SAT	YES	NO
Female	35	30-39	Christainity	Masters and above	healthworkers	Healthworker	Lagos State	No		#100,000- #300,000	No		Maybe	Yes	Health worker	No	Yes	sat	Yes	Agree	Disagree	Neutral	Neutral	Neutral	Neutral	Neutral	Disagree	Disagree	Disagree	SAT	SAT	YES	YES
Female	52	50-59	Islam	Bachelor's degree	healthworkers	Healthworker	Lagos State	No		#100,000- #300,000	Yes	4months	Maybe	Yes	Health worker, Media: Television/ Radio/ Newspaper, Social media	Yes	Yes	sat	Yes	Strongly disagree	Strongly Agree	Agree	Agree	Agree	Disagree	Disagree	Neutral	Strongly disagree	Agree	UNSAT	SAT	YES	NO
Female	50	50-59	Islam	Masters and above	nonhealthworkers	Lecturer/ Researcher	Lagos State	No		#100,000- #300,000	No		Yes	Yes	Media: Television/ Radio/ Newspaper	Yes	Yes	sat	Yes	Strongly disagree	Disagree	Agree	Neutral	Strongly Agree	Strongly disagree	Strongly disagree	Neutral	Strongly disagree	Agree	SAT	SAT	YES	YES
Male	45	40-49	Christainity	Diploma	nonhealthworkers	Government official	Lagos State	No		#100,000- #300,000	No		Maybe	Yes	Media: Television/ Radio/ Newspaper	No	Not sure	sat	Yes	Neutral	Agree	Neutral	Neutral	Neutral	Agree	Agree	Neutral	Strongly Agree	Agree	UNSAT	UNSAT	NO	NO
Male	34	30-39	Christainity	Bachelor's degree	healthworkers	Healthworker	Lagos State	No		#50,000- #99,000	No		No	Yes	Media: Television/ Radio/ Newspaper, Social media	No	No	sat	Yes	Strongly agree	Strongly disagree	Strongly agree	Strongly Agree	Strongly disagree	Strongly agree	Strongly agree	Strongly disagree	Strongly disagree	Strongly Agree	UNSAT	UNSAT	NO	NO
Female	35	30-39	Islam	Bachelor's degree	nonhealthworkers	Teacher	Lagos State	No		#18,000- #49,000	No		Maybe	Yes	Media: Television/ Radio/ Newspaper	No	Not sure	sat	Yes	Neutral	Disagree	Neutral	Neutral	Agree	Neutral	Neutral	Neutral	Disagree	Disagree	UNSAT	UNSAT	NO	NO
Female	24	18-29	Islam	Bachelor's degree	nonhealthworkers	Business man/ woman	Lagos State	No		#18,000- #49,000	No		Maybe	Yes	Social media	No	Not sure	sat	Yes	Strongly agree	Disagree	Neutral	Neutral	Agree	Strongly disagree	Disagree	Disagree	Strongly disagree	Strongly Agree	SAT	UNSAT	NO	YES
Female	22	18-29	Islam	Bachelor's degree	nonhealthworkers	Student	Lagos State	No		#100,000- #300,000	No		Maybe	Yes	Media: Television/ Radio/ Newspaper	No	Not sure	sat	Yes	Agree	Disagree	Agree	Agree	Neutral	Neutral	Neutral	Agree	Strongly disagree	Agree	UNSAT	UNSAT	NO	NO
Female	27	18-29	Islam	Bachelor's degree	nonhealthworkers	Others	Lagos State	No		#50,000- #99,000	No		Maybe	Yes	Health worker	Yes	Yes	sat	Yes	Neutral	Neutral	Neutral	Neutral	Neutral	Neutral	Neutral	Agree	Neutral	Neutral	UNSAT	SAT	YES	NO
Female	49	40-49	Christainity	Bachelor's degree	healthworkers	Healthworker	Lagos State	No		>#300,000	No		No	Yes	Health worker, Media: Television/ Radio/ Newspaper, Social media, Friends/ family	Yes	Not sure	unsat	No	Agree	Strongly disagree	Neutral	Neutral	Disagree	Neutral	Neutral	Strongly Agree	Strongly disagree	Agree	UNSAT	UNSAT	NO	NO
Female	39	30-39	Christainity	Diploma	healthworkers	Healthworker	Lagos State	No		#50,000- #99,000	No		No	Yes	Media: Television/ Radio/ Newspaper	Yes	Yes	sat	Yes	Agree	Disagree	Agree	Agree	Agree	Disagree	Disagree	Agree	Disagree	Disagree	SAT	SAT	YES	YES
Female	53	50-59	Christainity	Masters and above	healthworkers	Healthworker	Lagos State	No	Nil	#18,000- #49,000	Yes	3 months ago	Maybe	Yes	Health worker, Media: Television/ Radio/ Newspaper	No	Not sure	sat	Yes	Strongly agree	Neutral	Neutral	Neutral	Neutral	Neutral	Neutral	Agree	Strongly disagree	Agree	UNSAT	UNSAT	NO	NO
Female	44	40-49	Christainity	Masters and above	healthworkers	Healthworker	Lagos State	No		#100,000- #300,000	No		Yes	Yes	Health worker	Yes	Not sure	sat	Yes	Strongly agree	Disagree	Neutral	Neutral	Neutral	Disagree	Disagree	Agree	Disagree	Agree	UNSAT	SAT	YES	NO
Female	21	18-29	Islam	Bachelor's degree	nonhealthworkers	Student	Lagos State	No		<#18,000	No		No	No	Friends/ family	Yes	Not sure	sat	Yes	Neutral	Neutral	Neutral	Neutral	Neutral	Neutral	Neutral	Neutral	Neutral	Neutral	UNSAT	UNSAT	NO	NO
Female	43	40-49	Islam	Masters and above	nonhealthworkers	Teacher	Lagos State	Yes	High bp	#50,000- #99,000	No		Maybe	Yes	Friends/ family	Yes	Not sure	unsat	No	Agree	Disagree	Neutral	Neutral	Neutral	Neutral	Neutral	Disagree	Strongly disagree	Strongly Agree	UNSAT	SAT	YES	NO
Male	57	50-59	Christainity	Diploma	nonhealthworkers	Government official	Lagos State	No		#100,000- #300,000	No		Yes	Yes	Media: Television/ Radio/ Newspaper	Yes	Yes	sat	Yes	Neutral	Disagree	Neutral	Neutral	Agree	Neutral	Neutral	Disagree	Strongly disagree	Disagree	SAT	SAT	YES	YES
Female	50	50-59	Christainity	Bachelor's degree	healthworkers	Healthworker	Lagos State	No		#50,000- #99,000	No		No	Yes	Health worker, Media: Television/ Radio/ Newspaper	Yes	Yes	sat	Yes	Strongly agree	Strongly disagree	Strongly agree	Strongly Agree	Strongly Agree	Disagree	Disagree	Disagree	Disagree	Disagree	SAT	SAT	YES	YES
Male	35	30-39	Christainity	Bachelor's degree	healthworkers	Healthworker	Lagos State	No		#100,000- #300,000	No		No	Yes	Health worker	No	Not sure	sat	Yes	Agree	Disagree	Neutral	Neutral	Agree	Disagree	Disagree	Neutral	Strongly disagree	Strongly Agree	SAT	UNSAT	NO	YES
Female	23	18-29	Islam	Secondary	nonhealthworkers	Student	Lagos State	No		<#18,000	No		Maybe	Yes	Health worker, Social media, Friends/ family	Yes	Not sure	unsat	No	Strongly disagree	Strongly disagree	Neutral	Neutral	Neutral	Neutral	Neutral	Neutral	Strongly disagree	Strongly Agree	UNSAT	SAT	YES	NO
Male	28	18-29	Islam	Bachelor's degree	healthworkers	Healthworker	Lagos State	No		#100,000- #300,000	No		Maybe	Yes	Health worker, Media: Television/ Radio/ Newspaper	Yes	Not sure	sat	Yes	Agree	Disagree	Neutral	Neutral	Neutral	Neutral	Neutral	Agree	Disagree	Agree	UNSAT	SAT	YES	NO
Male	52	50-59	Islam	Masters and above	nonhealthworkers	Government official	Lagos State	No		#100,000- #300,000	No		Maybe	Yes	Media: Television/ Radio/ Newspaper, Social media, Friends/ family	No	Yes	sat	Yes	Agree	Disagree	Neutral	Neutral	Agree	Disagree	Disagree	Disagree	Strongly disagree	Agree	SAT	SAT	YES	YES
Male	48	40-49	Christainity	Bachelor's degree	healthworkers	Healthworker	Lagos State	No		#100,000- #300,000	No		Maybe	Yes	Health worker	No	Yes	sat	Yes	Strongly agree	Disagree	Agree	Agree	Neutral	Neutral	Neutral	Disagree	Strongly disagree	Neutral	SAT	SAT	YES	YES
Male	34	30-39	Christainity	Bachelor's degree	nonhealthworkers	Others	Lagos State	No		#50,000- #99,000	No		Maybe	Yes	Media: Television/ Radio/ Newspaper	Yes	Yes	unsat	No	Agree	Disagree	Agree	Agree	Disagree	Strongly agree	Agree	Agree	Strongly disagree	Agree	UNSAT	SAT	YES	NO
Male	25	18-29	Christainity	Bachelor's degree	healthworkers	Healthworker	Lagos State	No		#100,000- #300,000	No		Yes	Yes	Media: Television/ Radio/ Newspaper	Yes	No	unsat	No	Agree	Disagree	Disagree	Disagree	Disagree	Agree	Agree	Strongly Agree	Disagree	Strongly Agree	UNSAT	SAT	YES	NO
Female	50	50-59	Christainity	Masters and above	healthworkers	Healthworker	Lagos State	No		#100,000- #300,000	No		Yes	Yes	Media: Television/ Radio/ Newspaper, Social media	Yes	Not sure	unsat	No	Strongly disagree	Neutral	Disagree	Neutral	Strongly disagree	Agree	Agree	Strongly Agree	Disagree	Strongly Agree	UNSAT	SAT	YES	NO
Male	48	40-49	Christainity	Bachelor's degree	healthworkers	Healthworker	Lagos State	Yes	Hypertension	>#300,000	No		Maybe	Yes	Media: Television/ Radio/ Newspaper	No	Not sure	sat	Yes	Strongly agree	Strongly disagree	Neutral	Neutral	Disagree	Strongly agree	Strongly agree	Strongly disagree	Strongly disagree	Strongly disagree	SAT	UNSAT	NO	YES
Male	51	50-59	Islam	Bachelor's degree	healthworkers	Healthworker	Lagos State	Yes	Diabetes	#100,000- #300,000	No		Maybe	Yes	Health worker, Media: Television/ Radio/ Newspaper, Social media, Friends/ family	Yes	No	unsat	No	Agree	Neutral	Disagree	Disagree	Neutral	Disagree	Disagree	Strongly Agree	Strongly disagree	Strongly Agree	UNSAT	SAT	YES	NO
Male	41	40-49	Islam	Masters and above	healthworkers	Healthworker	Lagos State	No		>#300,000	No		No	Yes	Health worker, Media: Television/ Radio/ Newspaper, Social media, Friends/ family	No	Yes	sat	Yes	Strongly disagree	Disagree	Agree	Agree	Agree	Strongly disagree	Disagree	Disagree	Strongly disagree	Neutral	SAT	UNSAT	NO	YES
Female	23	18-29	Islam	Bachelor's degree	nonhealthworkers	Unemployed	Lagos State	No		<#18,000	No		Maybe	Yes	Social media	No	Not sure	sat	Yes	Agree	Disagree	Neutral	Neutral	Neutral	Disagree	Neutral	Disagree	Strongly disagree	Strongly Agree	UNSAT	UNSAT	NO	NO
Male	27	18-29	Islam	Bachelor's degree	nonhealthworkers	Engineer	Lagos State	No		#100,000- #300,000	No		No	Yes	Media: Television/ Radio/ Newspaper	Yes	Not sure	sat	Yes	Agree	Disagree	Neutral	Neutral	Agree	Neutral	Neutral	Neutral	Disagree	Agree	UNSAT	UNSAT	NO	NO
Female	37	30-39	Islam	Bachelor's degree	nonhealthworkers	Legal practitioner	Lagos State	No		#50,000- #99,000	No		Maybe	Yes	Health worker, Media: Television/ Radio/ Newspaper, Social media, Friends/ family	No	Not sure	sat	Yes	Neutral	Disagree	Neutral	Neutral	Strongly Agree	Neutral	Neutral	Strongly Agree	Strongly disagree	Strongly Agree	UNSAT	UNSAT	NO	NO
Male	49	40-49	Islam	Masters and above	healthworkers	Healthworker	Lagos State	No		>#300,000	No		Maybe	Yes	Health worker	Yes	Yes	sat	Yes	Strongly agree	Disagree	Strongly agree	Strongly Agree	Strongly Agree	Strongly disagree	Strongly disagree	Strongly disagree	Strongly disagree	Strongly disagree	SAT	SAT	YES	YES
Male	34	30-39	Islam	Bachelor's degree	nonhealthworkers	Others	Lagos State	No		#50,000- #99,000	No		Maybe	Yes	Friends/ family	No	Yes	sat	Yes	Neutral	Agree	Neutral	Agree	Agree	Disagree	Disagree	Neutral	Strongly disagree	Agree	UNSAT	SAT	YES	NO
Female	24	18-29	Islam	Bachelor's degree	nonhealthworkers	Student	Lagos State	No		<#18,000	No		Maybe	Yes	Health worker, Media: Television/ Radio/ Newspaper, Social media, Friends/ family	Yes	Not sure	sat	Yes	Agree	Disagree	Agree	Agree	Agree	Neutral	Neutral	Neutral	Disagree	Agree	SAT	SAT	YES	YES
Female	44	40-49	Islam	Masters and above	nonhealthworkers	Teacher	Lagos State	Yes	High bp	#50,000- #99,000	No		Maybe	Yes	Social media	Yes	Not sure	unsat	No	Strongly disagree	Disagree	Neutral	Neutral	Neutral	Neutral	Neutral	Neutral	Disagree	Strongly Agree	UNSAT	SAT	YES	NO
Female	39	30-39	Islam	Masters and above	nonhealthworkers	Teacher	Lagos State	No		#50,000- #99,000	No		Maybe	Yes	Social media, Friends/ family	No	Not sure	sat	Yes	Neutral	Disagree	Neutral	Neutral	Neutral	Disagree	Disagree	Agree	Disagree	Strongly Agree	UNSAT	UNSAT	NO	NO
Female	33	30-39	Islam	Bachelor's degree	healthworkers	Healthworker	Lagos State	No		#100,000- #300,000	No		No	Yes	Health worker	Yes	Yes	sat	Yes	Agree	Disagree	Agree	Agree	Agree	Disagree	Disagree	Disagree	Disagree	Disagree	SAT	SAT	YES	YES
Female	39	30-39	Christainity	Diploma	healthworkers	Healthworker	Lagos State	No		#50,000- #99,000	No		No	Yes	Health worker	Yes	Yes	sat	Yes	Agree	Agree	Agree	Agree	Agree	Strongly disagree	Strongly disagree	Disagree	Strongly disagree	Disagree	SAT	SAT	YES	YES
Female	27	18-29	Islam	Bachelor's degree	healthworkers	Healthworker	Lagos State	No		#100,000- #300,000	No		Maybe	Yes	Health worker, Media: Television/ Radio/ Newspaper, Social media	No	Yes	sat	Yes	Agree	Disagree	Agree	Agree	Neutral	Disagree	Disagree	Disagree	Strongly disagree	Agree	SAT	SAT	YES	YES
Female	35	30-39	Islam	Bachelor's degree	healthworkers	Healthworker	Lagos State	No		#100,000- #300,000	No		Yes	Yes	Media: Television/ Radio/ Newspaper	Yes	Yes	sat	Yes	Agree	Neutral	Agree	Agree	Agree	Disagree	Disagree	Neutral	Strongly disagree	Agree	SAT	SAT	YES	YES
Male	43	40-49	Islam	Bachelor's degree	healthworkers	Healthworker	Lagos State	No		>#300,000	No		Maybe	Yes	Media: Television/ Radio/ Newspaper, Social media, Friends/ family	No	No	unsat	No	Agree	Neutral	Strongly disagree	Disagree	Disagree	Disagree	Disagree	Strongly Agree	Neutral	Neutral	UNSAT	UNSAT	NO	NO
Male	35	30-39	Islam	Bachelor's degree	nonhealthworkers	Government official	Lagos State	No		#100,000- #300,000	Yes	1 year ago	Yes	Yes	Health worker, Media: Television/ Radio/ Newspaper, Social media	Yes	Not sure	unsat	No	Neutral	Agree	Neutral	Neutral	Neutral	Neutral	Neutral	Neutral	Neutral	Neutral	UNSAT	SAT	YES	NO
Female	58	50-59	Christainity	Diploma	healthworkers	Healthworker	Lagos State	No		#50,000- #99,000	No		Maybe	Yes	Health worker, Media: Television/ Radio/ Newspaper	Yes	Yes	sat	Yes	Agree	Strongly disagree	Agree	Agree	Agree	Neutral	Neutral	Disagree	Disagree	Agree	SAT	SAT	YES	YES
Female	32	30-39	Christainity	Bachelor's degree	healthworkers	Healthworker	Lagos State	No		#100,000- #300,000	No		Maybe	Yes	Social media	Yes	Not sure	unsat	No	Neutral	Strongly disagree	Neutral	Neutral	Neutral	Strongly agree	Strongly agree	Strongly Agree	Disagree	Neutral	UNSAT	SAT	YES	NO
Male	54	50-59	Islam	Masters and above	nonhealthworkers	Lecturer/ Researcher	Lagos State	No		#100,000- #300,000	No		Maybe	Yes	Media: Television/ Radio/ Newspaper, Social media, Friends/ family	Yes	Not sure	unsat	No	Neutral	Neutral	Neutral	Neutral	Neutral	Neutral	Neutral	Neutral	Disagree	Agree	UNSAT	SAT	YES	NO
Female	18	18-29	Christainity	Bachelor's degree	nonhealthworkers	Student	Lagos State	No		<#18,000	No		Maybe	Yes	Media: Television/ Radio/ Newspaper	No	Yes	sat	Yes	Agree	Strongly disagree	Neutral	Agree	Neutral	Strongly agree	Strongly agree	Neutral	Strongly disagree	Neutral	UNSAT	SAT	YES	NO
Female	20	18-29	Christainity	Bachelor's degree	nonhealthworkers	Student	Lagos State	No		<#18,000	No		No	Yes	Media: Television/ Radio/ Newspaper, Social media	Yes	Yes	sat	Yes	Strongly agree	Strongly disagree	Neutral	Agree	Neutral	Strongly disagree	Strongly disagree	Neutral	Strongly disagree	Disagree	SAT	SAT	YES	YES
Female	18	18-29	Christainity	Secondary	nonhealthworkers	Student	Lagos State	No		#18,000- #49,000	No		Yes	Yes	Media: Television/ Radio/ Newspaper	No	Not sure	sat	Yes	Strongly agree	Disagree	Neutral	Neutral	Disagree	Agree	Agree	Agree	Strongly disagree	Neutral	UNSAT	UNSAT	NO	NO
Male	19	18-29	Christainity	Bachelor's degree	nonhealthworkers	Student	Lagos State	No		<#18,000	No		No	Yes	Friends/ family	Yes	Yes	sat	Yes	Agree	Disagree	Agree	Neutral	Neutral	Neutral	Neutral	Agree	Strongly disagree	Disagree	SAT	SAT	YES	YES
Female	18	18-29	Christainity	Bachelor's degree	nonhealthworkers	Student	Lagos State	Yes	Ulcer	#18,000- #49,000	Yes	February 13 - February 24	Yes	Yes	Health worker, Media: Television/ Radio/ Newspaper, Social media, Friends/ family	Yes	Yes	sat	Yes	Strongly agree	Strongly disagree	Agree	Agree	Strongly Agree	Agree	Neutral	Strongly Agree	Strongly disagree	Strongly disagree	SAT	SAT	YES	YES
Female	20	18-29	Christainity	Bachelor's degree	nonhealthworkers	Student	Lagos State	No		<#18,000	No		No	Yes	Media: Television/ Radio/ Newspaper, Social media	Yes	Yes	sat	Yes	Strongly agree	Strongly disagree	Neutral	Agree	Neutral	Strongly disagree	Strongly disagree	Neutral	Strongly disagree	Disagree	SAT	SAT	YES	YES
Male	19	18-29	Christainity	Bachelor's degree	nonhealthworkers	Student	Lagos State	No		<#18,000	No		No	Yes	Friends/ family	Yes	Yes	sat	Yes	Agree	Disagree	Agree	Neutral	Neutral	Neutral	Neutral	Agree	Strongly disagree	Disagree	SAT	SAT	YES	YES
Female	32	30-39	Christainity	Bachelor's degree	healthworkers	Healthworker	Lagos State	No		#100,000- #300,000	No		Maybe	Yes	Social media	Yes	Not sure	unsat	No	Neutral	Strongly disagree	Neutral	Neutral	Neutral	Strongly agree	Strongly agree	Strongly Agree	Disagree	Neutral	UNSAT	SAT	YES	NO
Female	28	18-29	Christainity	Bachelor's degree	nonhealthworkers	Others	Lagos State	No		>#300,000	No		Maybe	Yes	Media: Television/ Radio/ Newspaper	No	Not sure	sat	Yes	Agree	Strongly disagree	Neutral	Neutral	Neutral	Neutral	Neutral	Agree	Strongly disagree	Agree	UNSAT	UNSAT	NO	NO
Male	54	50-59	Christainity	Bachelor's degree	healthworkers	Healthworker	Lagos State	No		#100,000- #300,000	No		Maybe	Yes	Media: Television/ Radio/ Newspaper	Yes	Yes	sat	Yes	Strongly agree	Disagree	Agree	Agree	Agree	Disagree	Disagree	Disagree	Disagree	Disagree	SAT	SAT	YES	YES
Female	18	18-29	Christainity	Secondary	nonhealthworkers	Student	Lagos State	No		<#18,000	No		Maybe	Yes	Health worker, Social media, Friends/ family	No	Not sure	sat	Yes	Agree	Strongly disagree	Agree	Agree	Disagree	Strongly agree	Strongly agree	Neutral	Strongly disagree	Strongly Agree	UNSAT	UNSAT	NO	NO
Male	39	30-39	Christainity	Bachelor's degree	nonhealthworkers	Others	Lagos State	No		>#300,000	No		Yes	Yes	Health worker, Media: Television/ Radio/ Newspaper, Social media, Friends/ family	Yes	Not sure	sat	Yes	Agree	Strongly Agree	Agree	Agree	Neutral	Disagree	Disagree	Neutral	Disagree	Disagree	SAT	SAT	YES	YES
Male	37	30-39	Christainity	Bachelor's degree	nonhealthworkers	Engineer	Lagos State	No		<#18,000	No		No	Yes	Employer	Yes	Not sure	sat	Yes	Neutral	Disagree	Disagree	Neutral	Disagree	Strongly agree	Strongly agree	Strongly Agree	Disagree	Strongly Agree	UNSAT	UNSAT	NO	NO
Female	19	18-29	Christainity	Diploma	nonhealthworkers	Student	Lagos State	No		#100,000- #300,000	No		Yes	Yes	Friends/ family	No	Yes	sat	Yes	Strongly agree	Strongly disagree	Strongly agree	Agree	Agree	Neutral	Agree	Agree	Strongly disagree	Neutral	SAT	SAT	YES	YES
Female	19	18-29	Christainity	Secondary	nonhealthworkers	Student	Lagos State	No		#18,000- #49,000	Yes	almost two weeks	Yes	Yes	Friends/ family	No	Yes	sat	Yes	Strongly agree	Strongly disagree	Strongly agree	Agree	Disagree	Strongly agree	Strongly agree	Strongly Agree	Strongly disagree	Agree	UNSAT	SAT	YES	NO
Female	38	30-39	Christainity	Masters and above	nonhealthworkers	Others	Lagos State	No		>#300,000	No		No	Yes	Media: Television/ Radio/ Newspaper	No	Yes	sat	Yes	Strongly agree	Strongly disagree	Strongly agree	Strongly Agree	Strongly Agree	Strongly disagree	Strongly disagree	Agree	Strongly disagree	Strongly Agree	SAT	UNSAT	NO	YES
Female	29	18-29	Christainity	Bachelor's degree	nonhealthworkers	Others	Lagos State	No		#100,000- #300,000	No		Maybe	Yes	Social media	Yes	Yes	sat	Yes	Agree	Strongly disagree	Neutral	Neutral	Strongly disagree	Neutral	Agree	Disagree	Strongly disagree	Disagree	UNSAT	SAT	YES	NO
Female	19	18-29	Christainity	Secondary	nonhealthworkers	Student	Lagos State	No		#100,000- #300,000	No		No	Yes	Friends/ family	No	Yes	sat	Yes	Agree	Strongly disagree	Agree	Agree	Neutral	Disagree	Disagree	Strongly disagree	Strongly disagree	Strongly disagree	SAT	UNSAT	NO	YES
Female	30	30-39	Christainity	Masters and above	nonhealthworkers	Others	Lagos State	Yes	Diabetes	>#300,000	Yes	2 weeks	Yes	Yes	Media: Television/ Radio/ Newspaper, Social media, Friends/ family	Yes	Yes	sat	Yes	Agree	Strongly disagree	Agree	Agree	Agree	Neutral	Neutral	Agree	Disagree	Neutral	SAT	SAT	YES	YES
Female	21	18-29	Christainity	Secondary	nonhealthworkers	Student	Lagos State	No	NIL	#50,000- #99,000	Yes	2 weeks	Yes	Yes	Health worker, Media: Television/ Radio/ Newspaper, Social media, Friends/ family	Yes	Yes	sat	Yes	Strongly agree	Strongly disagree	Strongly agree	Strongly Agree	Strongly Agree	Strongly disagree	Strongly disagree	Agree	Strongly disagree	Neutral	SAT	SAT	YES	YES
Female	21	18-29	Christainity	Secondary	nonhealthworkers	Student	Lagos State	No		<#18,000	No		Maybe	Yes	Media: Television/ Radio/ Newspaper, Social media, Friends/ family	Yes	Yes	sat	Yes	Agree	Strongly disagree	Agree	Agree	Neutral	Strongly agree	Strongly agree	Neutral	Strongly disagree	Strongly Agree	UNSAT	SAT	YES	NO
Female	60	60-69	Christainity	Bachelor's degree	nonhealthworkers	Government official	Lagos State	No	Na	>#300,000	No		Maybe	Yes	Friends/ family	Yes	Yes	sat	Yes	Agree	Strongly Agree	Agree	Agree	Strongly Agree	Disagree	Disagree	Neutral	Strongly disagree	Disagree	SAT	SAT	YES	YES
Female	35	30-39	Christainity	Bachelor's degree	nonhealthworkers	Business man/ woman	Lagos State	No		#50,000- #99,000	No		Maybe	Yes	Health worker	Yes	Yes	sat	Yes	Strongly agree	Disagree	Strongly agree	Strongly Agree	Strongly Agree	Neutral	Neutral	Disagree	Strongly disagree	Disagree	SAT	SAT	YES	YES
Male	51	50-59	Christainity	Masters and above	healthworkers	Healthworker	Lagos State	No		>#300,000	Yes	6 months ago	Yes	Yes	Health worker, Media: Television/ Radio/ Newspaper	Yes	Yes	sat	Yes	Strongly agree	Strongly disagree	Agree	Strongly Agree	Strongly Agree	Neutral	Neutral	Strongly disagree	Strongly disagree	Strongly disagree	SAT	SAT	YES	YES
Female	50	50-59	Christainity	Masters and above	nonhealthworkers	Lecturer/ Researcher	Lagos State	Yes	Hyperlipidemia	>#300,000	No		No	Yes	Health worker, Media: Television/ Radio/ Newspaper, Social media	Yes	Yes	sat	Yes	Strongly agree	Strongly disagree	Strongly agree	Strongly Agree	Agree	Strongly disagree	Strongly disagree	Strongly disagree	Strongly disagree	Strongly disagree	SAT	SAT	YES	YES
Female	38	30-39	Christainity	Masters and above	nonhealthworkers	Accountant	Lagos State	No		>#300,000	No		Maybe	Yes	Health worker, Media: Television/ Radio/ Newspaper, Social media, Friends/ family	No	Yes	sat	Yes	Strongly disagree	Strongly disagree	Agree	Agree	Neutral	Neutral	Neutral	Strongly Agree	Strongly disagree	Agree	UNSAT	SAT	YES	NO
Female	63	60-69	Christainity	Masters and above	nonhealthworkers	Business man/ woman	Lagos State	No		#50,000- #99,000	No		Maybe	Yes	Social media	No	Yes	sat	Yes	Agree	Disagree	Agree	Agree	Agree	Disagree	Strongly disagree	Disagree	Strongly disagree	Neutral	SAT	SAT	YES	YES
Female	29	18-29	Christainity	Bachelor's degree	healthworkers	Healthworker	Lagos State	No		#100,000- #300,000	No		Maybe	Yes	Health worker, Media: Television/ Radio/ Newspaper, Social media	Yes	Not sure	sat	Yes	Agree	Disagree	Agree	Agree	Neutral	Disagree	Disagree	Agree	Strongly disagree	Agree	SAT	SAT	YES	YES
Female	55	50-59	Christainity	Masters and above	nonhealthworkers	Teacher	Lagos State	No	Nil	#100,000- #300,000	No	Nil	Maybe	Yes	Media: Television/ Radio/ Newspaper	Yes	Not sure	unsat	No	Neutral	Neutral	Neutral	Neutral	Neutral	Neutral	Neutral	Neutral	Neutral	Neutral	UNSAT	SAT	YES	NO
Male	43	40-49	Christainity	Bachelor's degree	nonhealthworkers	Government official	Lagos State	No		#100,000- #300,000	No		Maybe	Yes	Health worker, Media: Television/ Radio/ Newspaper	No	Not sure	sat	Yes	Agree	Neutral	Neutral	Neutral	Agree	Disagree	Disagree	Agree	Disagree	Agree	UNSAT	UNSAT	NO	NO
Female	51	50-59	Christainity	Bachelor's degree	nonhealthworkers	Legal practitioner	Lagos State	No		>#300,000	Yes	6 months	Maybe	Yes	Friends/ family	No	Yes	sat	Yes	Strongly agree	Strongly disagree	Strongly agree	Strongly Agree	Strongly Agree	Neutral	Neutral	Disagree	Strongly disagree	Disagree	SAT	SAT	YES	YES
Female	59	50-59	Christainity	Bachelor's degree	nonhealthworkers	Retiree	Lagos State	Yes	Diabetes	>#300,000	No		No	Yes	Media: Television/ Radio/ Newspaper, Social media, Friends/ family	Yes	Yes	sat	Yes	Strongly agree	Strongly disagree	Agree	Agree	Neutral	Neutral	Neutral	Agree	Strongly disagree	Agree	SAT	SAT	YES	YES
Female	58	50-59	Christainity	Masters and above	nonhealthworkers	Legal practitioner	Lagos State	No		>#300,000	No		No	Yes	Friends/ family	No	Yes	sat	Yes	Strongly agree	Disagree	Agree	Agree	Agree	Neutral	Neutral	Agree	Strongly disagree	Disagree	SAT	UNSAT	NO	YES
Female	58	50-59	Christainity	Bachelor's degree	healthworkers	Healthworker	Lagos State	Yes	Arthritis, muscle pull,	>#300,000	Yes	I did the test on 7th of January but didn’t get to know the result until 10th April. But I was I’ll for almost one month or more. It was only vertigo and imbalanceI had as the	Yes	Yes	Health worker	No	Yes	sat	Yes	Agree	Disagree	Agree	Neutral	Neutral	Disagree	Disagree	Agree	Strongly disagree	Agree	SAT	SAT	YES	YES
Male	58	50-59	Christainity	Masters and above	nonhealthworkers	Accountant	Lagos State	No		>#300,000	No		No	Yes	Media: Television/ Radio/ Newspaper	Yes	Yes	sat	Yes	Strongly agree	Strongly disagree	Agree	Agree	Agree	Strongly disagree	Strongly disagree	Strongly disagree	Strongly disagree	Strongly disagree	SAT	SAT	YES	YES
Male	42	40-49	Christainity	Bachelor's degree	healthworkers	Healthworker	Lagos State	Yes	Hypertension	#100,000- #300,000	No		Maybe	Yes	Health worker, Media: Television/ Radio/ Newspaper, Social media, Friends/ family	Yes	Not sure	sat	Yes	Strongly agree	Agree	Neutral	Neutral	Disagree	Strongly disagree	Strongly disagree	Strongly Agree	Strongly disagree	Agree	UNSAT	SAT	YES	NO
Male	31	30-39	Christainity	Bachelor's degree	nonhealthworkers	Others	Lagos State	No		>#300,000	No		Maybe	Yes	Media: Television/ Radio/ Newspaper, Social media	Yes	Yes	sat	Yes	Strongly agree	Strongly disagree	Strongly agree	Strongly Agree	Agree	Disagree	Disagree	Disagree	Strongly disagree	Agree	SAT	SAT	YES	YES
Female	57	50-59	Christainity	Masters and above	nonhealthworkers	Lecturer/ Researcher	Lagos State	Yes	HTN	#100,000- #300,000	No	Not applicable	Yes	Yes	Health worker	No	Yes	sat	Yes	Strongly agree	Agree	Agree	Neutral	Agree	Disagree	Disagree	Agree	Strongly disagree	Agree	SAT	SAT	YES	YES
Female	51	50-59	Christainity	Masters and above	nonhealthworkers	Government official	Lagos State	No		#100,000- #300,000	No		Maybe	Yes	Media: Television/ Radio/ Newspaper, Social media, Friends/ family	No	No	unsat	No	Strongly disagree	Neutral	Neutral	Neutral	Strongly disagree	Agree	Neutral	Strongly Agree	Disagree	Strongly Agree	UNSAT	UNSAT	NO	NO
Female	33	30-39	Christainity	Masters and above	nonhealthworkers	Unemployed	Lagos State	No		<#18,000	No		No	Yes	Health worker, Media: Television/ Radio/ Newspaper, Social media, Friends/ family	Yes	Not sure	sat	Yes	Agree	Strongly disagree	Disagree	Strongly disagree	Strongly disagree	Agree	Agree	Neutral	Strongly disagree	Neutral	UNSAT	UNSAT	NO	NO
Female	35	30-39	Christainity	Masters and above	nonhealthworkers	Business man/ woman	Lagos State	No		>#300,000	No		Maybe	Yes	Social media	No	Not sure	unsat	No	Neutral	Neutral	Disagree	Disagree	Strongly disagree	Disagree	Disagree	Strongly Agree	Strongly disagree	Strongly Agree	UNSAT	UNSAT	NO	NO
Female	25	18-29	Christainity	Bachelor's degree	healthworkers	Healthworker	Lagos State	No		#100,000- #300,000	Yes	5 months ago	No	Yes	Health worker	Yes	Not sure	sat	Yes	Agree	Neutral	Neutral	Neutral	Neutral	Neutral	Neutral	Agree	Disagree	Agree	UNSAT	UNSAT	NO	NO
Male	28	18-29	Christainity	Bachelor's degree	nonhealthworkers	Engineer	Lagos State	No		>#300,000	Yes	4 months ago	Yes	Yes	Health worker	No	Yes	sat	Yes	Agree	Strongly disagree	Agree	Agree	Strongly disagree	Strongly agree	Strongly agree	Strongly Agree	Strongly disagree	Agree	UNSAT	SAT	YES	NO
Female	54	50-59	Christainity	Masters and above	healthworkers	Healthworker	Lagos State	No		#100,000- #300,000	Yes	2 weeks	No	Yes	Media: Television/ Radio/ Newspaper	Yes	Yes	sat	Yes	Strongly disagree	Strongly disagree	Strongly agree	Strongly Agree	Strongly Agree	Strongly disagree	Strongly disagree	Strongly disagree	Strongly disagree	Strongly disagree	SAT	SAT	YES	YES
Female	56	50-59	Christainity	Bachelor's degree	nonhealthworkers	Business man/ woman	Lagos State	Yes	Hypertension	>#300,000	No		No	Yes	Friends/ family	Yes	Yes	sat	Yes	Agree	Strongly disagree	Neutral	Neutral	Neutral	Neutral	Neutral	Neutral	Strongly disagree	Neutral	SAT	SAT	YES	YES
Female	78	>70	Christainity	Bachelor's degree	nonhealthworkers	Legal practitioner	Lagos State	No		>#300,000	No		Maybe	Yes	Social media	Yes	Yes	sat	Yes	Agree	Disagree	Neutral	Neutral	Neutral	Disagree	Disagree	Disagree	Strongly disagree	Neutral	SAT	SAT	YES	YES
Female	54	50-59	Christainity	Masters and above	healthworkers	Healthworker	Lagos State	No		>#300,000	No		No	Yes	Health worker, Media: Television/ Radio/ Newspaper, Social media	No	Yes	sat	Yes	Agree	Disagree	Agree	Agree	Agree	Disagree	Disagree	Agree	Strongly disagree	Agree	SAT	UNSAT	NO	YES
Female	19	18-29	Christainity	Secondary	nonhealthworkers	Student	Lagos State	No		#100,000- #300,000	No		No	Yes	Friends/ family	No	Yes	sat	Yes	Agree	Strongly disagree	Agree	Agree	Neutral	Disagree	Disagree	Strongly disagree	Strongly disagree	Strongly disagree	SAT	UNSAT	NO	YES
Female	34	30-39	Christainity	Bachelor's degree	nonhealthworkers	Others	Lagos State	No		#100,000- #300,000	No		Yes	Yes	Media: Television/ Radio/ Newspaper	No	Not sure	unsat	No	Strongly agree	Neutral	Disagree	Disagree	Disagree	Strongly agree	Strongly agree	Agree	Strongly disagree	Strongly Agree	UNSAT	UNSAT	NO	NO
Female	43	40-49	Christainity	Masters and above	healthworkers	Healthworker	Lagos State	No		#100,000- #300,000	Yes	2020-06-01	No	Yes	Health worker	Yes	Not sure	sat	Yes	Agree	Disagree	Neutral	Neutral	Neutral	Neutral	Neutral	Agree	Strongly disagree	Strongly Agree	UNSAT	UNSAT	NO	NO
Male	53	50-59	Christainity	Masters and above	healthworkers	Healthworker	Lagos State	No		>#300,000	No		Maybe	Yes	Health worker, Media: Television/ Radio/ Newspaper, Social media, Friends/ family	Yes	Not sure	unsat	No	Strongly agree	Strongly disagree	Neutral	Disagree	Strongly disagree	Strongly disagree	Disagree	Strongly disagree	Agree	Disagree	SAT	SAT	YES	YES
Male	74	>70	Christainity	Bachelor's degree	nonhealthworkers	Retiree	Lagos State	Yes	Use artificial Sphincter due to failed surgery of prostate enlargement, and Hermoroid	>#300,000	No		Maybe	Yes	Social media	No	Not sure	sat	Yes	Agree	Disagree	Neutral	Neutral	Agree	Agree	Agree	Agree	Neutral	Disagree	UNSAT	UNSAT	NO	NO
Female	54	50-59	Christainity	Masters and above	nonhealthworkers	Others	Lagos State	No	N/A	>#300,000	No		Maybe	Yes	Media: Television/ Radio/ Newspaper	No	Yes	sat	Yes	Agree	Strongly disagree	Agree	Neutral	Neutral	Disagree	Disagree	Disagree	Strongly disagree	Disagree	SAT	SAT	YES	YES
Female	18	18-29	Christainity	Secondary	nonhealthworkers	Student	Lagos State	No		<#18,000	No		Maybe	Yes	Health worker, Social media, Friends/ family	No	Not sure	sat	Yes	Agree	Strongly disagree	Agree	Agree	Disagree	Strongly agree	Strongly agree	Neutral	Strongly disagree	Strongly Agree	UNSAT	UNSAT	NO	NO
Male	43	40-49	Christainity	Masters and above	healthworkers	Healthworker	Lagos State	No		>#300,000	No		No	Yes	Media: Television/ Radio/ Newspaper, Social media, Place of work	Yes	Yes	sat	Yes	Strongly agree	Strongly disagree	Agree	Strongly Agree	Agree	Neutral	Disagree	Strongly disagree	Strongly disagree	Disagree	SAT	SAT	YES	YES
Female	61	60-69	Christainity	Bachelor's degree	nonhealthworkers	Legal practitioner	Lagos State	No		>#300,000	Yes	A few days	Maybe	Yes	Media: Television/ Radio/ Newspaper	No	Yes	sat	Yes	Agree	Disagree	Agree	Agree	Strongly Agree	Disagree	Disagree	Neutral	Disagree	Neutral	SAT	SAT	YES	YES
Male	62	60-69	Christainity	Bachelor's degree	nonhealthworkers	Retiree	Lagos State	No		#50,000- #99,000	No		Maybe	Yes	Friends/ family	Yes	Yes	sat	Yes	Strongly agree	Strongly disagree	Agree	Agree	Strongly Agree	Neutral	Strongly disagree	Disagree	Strongly disagree	Agree	SAT	SAT	YES	YES
Female	40	40-49	Christainity	Masters and above	healthworkers	Healthworker	Lagos State	No		#100,000- #300,000	No		Yes	Yes	Health worker	No	Yes	sat	Yes	Strongly disagree	Strongly disagree	Neutral		Agree	Disagree	Disagree	Neutral	Strongly disagree	Disagree	UNSAT	SAT	YES	NO
Female	68	60-69	Christainity	Diploma	nonhealthworkers	Engineer	Lagos State	Yes	High blood pressure	>#300,000	Yes	7 months ago	Yes	Yes	Media: Television/ Radio/ Newspaper	Yes	Not sure	sat	Yes	Neutral	Disagree	Neutral	Neutral	Neutral	Strongly agree	Strongly agree	Neutral	Strongly disagree	Neutral	UNSAT	SAT	YES	NO
Male	27	18-29	Christainity	Masters and above	nonhealthworkers	Others	Lagos State	No		#100,000- #300,000	No		Yes	Yes	Media: Television/ Radio/ Newspaper	No	Yes	sat	Yes	Agree	Agree	Neutral	Neutral	Neutral	Disagree	Disagree	Strongly Agree	Strongly disagree	Strongly disagree	UNSAT	SAT	YES	NO
Female	60	60-69	Christainity	Bachelor's degree	healthworkers	Healthworker	Lagos State	Yes	Hypertensive	>#300,000	No		No	Yes	Media: Television/ Radio/ Newspaper	No	Yes	sat	Yes	Strongly agree	Strongly disagree	Strongly agree	Strongly Agree	Agree	Strongly agree	Neutral	Strongly disagree	Strongly disagree	Strongly disagree	SAT	UNSAT	NO	YES
Female	19	18-29	Christainity	Secondary	nonhealthworkers	Student	Lagos State	No		#18,000- #49,000	Yes	almost two weeks	Yes	Yes	Friends/ family	No	Yes	sat	Yes	Strongly agree	Strongly disagree	Strongly agree	Agree	Disagree	Strongly agree	Strongly agree	Strongly Agree	Strongly disagree	Agree	UNSAT	SAT	YES	NO
Female	53	50-59	Christainity	Bachelor's degree	nonhealthworkers	Others	Lagos State	No		#50,000- #99,000	No		Maybe	Yes	Media: Television/ Radio/ Newspaper	No	Not sure	sat	Yes	Neutral	Neutral	Neutral	Neutral	Neutral	Strongly disagree	Strongly disagree	Disagree	Strongly disagree	Neutral	SAT	UNSAT	NO	YES
Male	29	18-29	Christainity	Bachelor's degree	nonhealthworkers	Others	Lagos State	No		#100,000- #300,000	No		Yes	Yes	Media: Television/ Radio/ Newspaper, Social media	Yes	Yes	sat	Yes	Agree	Agree	Agree	Agree	Agree	Agree	Agree	Disagree	Strongly disagree	Neutral	UNSAT	SAT	YES	NO
Female	56	50-59	Christainity	Masters and above	nonhealthworkers	Lecturer/ Researcher	Lagos State	No		>#300,000	Yes	2021-01-01	No	Yes	Health worker	No	Yes	sat	Yes	Strongly agree	Strongly disagree	Agree	Agree	Agree	Strongly disagree	Strongly disagree	Disagree	Strongly disagree	Disagree	SAT	UNSAT	NO	YES
Male	41	40-49	Islam	Masters and above	healthworkers	Healthworker	Lagos State	No		#100,000- #300,000	No		Maybe	Yes	Media: Television/ Radio/ Newspaper	No	Yes	sat	Yes	Agree	Agree	Agree	Agree	Agree	Neutral	Neutral	Disagree	Disagree	Neutral	SAT	SAT	YES	YES
Female	52	50-59	Christainity	Masters and above	nonhealthworkers	Lecturer/ Researcher	Lagos State	No		>#300,000	No		Yes	Yes	Health worker, Media: Television/ Radio/ Newspaper	No	Yes	sat	Yes	Agree	Disagree	Agree	Agree	Agree	Disagree	Disagree	Neutral	Strongly disagree	Disagree	SAT	SAT	YES	YES
Female	27	18-29	Christainity	Masters and above	healthworkers	Healthworker	Lagos State	No		#100,000- #300,000	No		No	Yes	Media: Television/ Radio/ Newspaper, Social media, Friends/ family	Yes	Not sure	unsat	No	Strongly agree	Neutral	Neutral	Agree	Neutral	Neutral	Neutral	Disagree	Strongly disagree	Agree	SAT	UNSAT	NO	YES
Male	34	30-39	Christainity	Bachelor's degree	nonhealthworkers	Others	Lagos State	No		#100,000- #300,000	Yes	2021-02-01	Maybe	Yes	Social media	Yes	Yes	sat	Yes	Strongly agree	Strongly disagree	Strongly agree	Strongly Agree	Strongly Agree	Disagree	Disagree	Disagree	Strongly disagree	Strongly disagree	SAT	SAT	YES	YES
Female	37	30-39	Islam	Masters and above	nonhealthworkers	Lecturer/ Researcher	Lagos State	No		#18,000- #49,000	No		No	Yes	Health worker, Social media, Friends/ family	No	Not sure	unsat	No	Agree	Disagree	Neutral	Neutral	Neutral	Neutral	Neutral	Agree	Disagree	Strongly Agree	UNSAT	UNSAT	NO	NO
Female	25	18-29	Islam	Bachelor's degree	nonhealthworkers	Government official	Lagos State	No		#100,000- #300,000	No		Maybe	Yes	Social media	Yes	Yes	sat	Yes	Agree	Strongly disagree	Agree	Agree	Agree	Neutral	Neutral	Neutral	Strongly disagree	Disagree	SAT	SAT	YES	YES
Female	42	40-49	Christainity	Masters and above	nonhealthworkers	Business man/ woman	Lagos State	No		#18,000- #49,000	No		Maybe	Yes	Friends/ family	No	Not sure	sat	Yes	Agree	Neutral	Neutral	Neutral	Strongly disagree	Agree	Neutral	Strongly Agree	Strongly disagree	Strongly disagree	UNSAT	UNSAT	NO	NO
Male	41	40-49	Christainity	Masters and above	healthworkers	Healthworker	Lagos State	No		#18,000- #49,000	No		Maybe	Yes	Health worker, Media: Television/ Radio/ Newspaper, Social media, Friends/ family	Yes	Yes	sat	Yes	Agree	Disagree	Agree	Agree	Agree	Strongly disagree	Strongly disagree	Disagree	Strongly disagree	Strongly disagree	SAT	SAT	YES	YES
Male	36	30-39	Christainity	Masters and above	nonhealthworkers	Others	Lagos State	No		>#300,000	No		No	Yes	Health worker, Media: Television/ Radio/ Newspaper, Social media, Friends/ family	Yes	Yes	sat	Yes	Strongly agree	Strongly disagree	Strongly agree	Strongly Agree	Agree	Agree	Disagree	Agree	Strongly disagree	Agree	SAT	SAT	YES	YES
Male	38	30-39	Christainity	Bachelor's degree	nonhealthworkers	Others	Lagos State	No		#50,000- #99,000	No		Maybe	Yes	Media: Television/ Radio/ Newspaper	Yes	Not sure	sat	Yes	Strongly agree	Agree	Neutral	Agree	Disagree	Strongly agree	Strongly agree	Agree	Strongly disagree	Agree	UNSAT	SAT	YES	NO
Female	30	30-39	Islam	Masters and above	healthworkers	Healthworker	Lagos State	No		#100,000- #300,000	No		Yes	Yes	Health worker, Media: Television/ Radio/ Newspaper, Social media	Yes	Not sure	unsat	No	Strongly agree	Strongly disagree	Neutral	Neutral	Neutral	Neutral	Neutral	Agree	Strongly disagree	Strongly disagree	SAT	SAT	YES	YES
Female	20	18-29	Islam	Secondary	nonhealthworkers	Student	Lagos State	No		<#18,000	No		Maybe	Yes	Health worker, Social media, Friends/ family	Yes	Not sure	unsat	No	Agree	Neutral	Neutral	Disagree	Disagree	Neutral	Neutral	Agree	Disagree	Agree	UNSAT	SAT	YES	NO
Male	34	30-39	Christainity	Bachelor's degree	healthworkers	Healthworker	Lagos State	No		#100,000- #300,000	No		No	Yes	Social media	No	Yes	sat	Yes	Agree	Disagree	Agree	Agree	Agree	Disagree	Disagree	Agree	Strongly disagree	Agree	SAT	UNSAT	NO	YES
Female	57	50-59	Christainity	Masters and above	healthworkers	Healthworker	Lagos State	No		>#300,000	Yes		No	Yes	Health worker	No	Not sure	sat	Yes	Agree	Disagree	Agree	Agree	Neutral	Disagree	Disagree	Agree	Disagree	Neutral	SAT	UNSAT	NO	YES
Female	40	40-49	Christainity	Masters and above	healthworkers	Healthworker	Lagos State	No		#100,000- #300,000	No		Maybe	Yes	Health worker, Media: Television/ Radio/ Newspaper, Social media, Friends/ family	Yes	Not sure	sat	Yes	Strongly agree	Strongly disagree	Neutral	Neutral	Strongly disagree	Neutral	Neutral	Agree	Strongly disagree	Disagree	UNSAT	SAT	YES	NO
Female	50	50-59	Christainity	Masters and above	healthworkers	Healthworker	Lagos State	No		>#300,000	Yes	7month	No	Yes	Health worker	Yes	Not sure	sat	Yes	Agree	Disagree	Agree	Agree	Agree	Agree	Disagree	Strongly disagree	Strongly disagree	Agree	SAT	UNSAT	NO	YES
Female	78	>70	Christainity	Masters and above	nonhealthworkers	Retiree	Lagos State	Yes	Arthritis	#100,000- #300,000	No		Maybe	Yes	Social media	Yes	Not sure	sat	Yes	Agree	Neutral	Neutral	Neutral	Neutral	Neutral	Neutral	Agree	Strongly disagree	Neutral	UNSAT	SAT	YES	NO
Female	43	40-49	Christainity	Masters and above	nonhealthworkers	Government official	Lagos State	No		#100,000- #300,000	Yes	12 month	No	Yes	Health worker	Yes	Not sure	sat	Yes	Agree	Disagree	Neutral	Neutral	Neutral	Agree	Neutral	Agree	Disagree	Agree	UNSAT	UNSAT	NO	NO
Female	53	50-59	Islam	Bachelor's degree	healthworkers	Healthworker	Lagos State	No		#50,000- #99,000	No		No	Yes	Health worker, Media: Television/ Radio/ Newspaper, Social media	Yes	Yes	sat	Yes	Agree	Disagree	Agree	Agree	Agree	Disagree	Disagree	Disagree	Strongly disagree	Disagree	SAT	SAT	YES	YES
Female	51	50-59	Christainity	Masters and above	nonhealthworkers	Lecturer/ Researcher	Lagos State	No		#100,000- #300,000	No		Yes	Yes	Health worker, Media: Television/ Radio/ Newspaper, Social media	Yes	Not sure	unsat	No	Agree	Neutral	Neutral	Neutral	Neutral	Neutral	Neutral	Agree	Disagree	Neutral	UNSAT	SAT	YES	NO
Female	52	50-59	Christainity	Diploma	healthworkers	Healthworker	Lagos State	No	Nil	#100,000- #300,000	No		Maybe	Yes	Health worker	Yes	Yes	sat	Yes	Agree	Strongly disagree	Agree	Neutral	Disagree	Agree	Agree	Agree	Strongly disagree	Agree	UNSAT	SAT	YES	NO
Male	37	30-39	Christainity	Bachelor's degree	healthworkers	Healthworker	Lagos State	No		>#300,000	No		No	Yes	Media: Television/ Radio/ Newspaper	Yes	Yes	sat	Yes	Strongly disagree	Disagree	Agree	Agree	Neutral	Strongly disagree	Strongly disagree	Neutral	Strongly disagree	Neutral	SAT	SAT	YES	YES
Female	32	30-39	Christainity	Diploma	healthworkers	Healthworker	Lagos State	No		#100,000- #300,000	No		Maybe	Yes	Health worker	Yes	Yes	sat	Yes	Strongly agree	Strongly disagree	Agree	Agree	Agree	Agree	Agree	Neutral	Strongly disagree	Neutral	SAT	SAT	YES	YES
Female	43	40-49	Christainity	Diploma	nonhealthworkers	Business man/ woman	Lagos State	No		#100,000- #300,000	Yes	Last year	Maybe	Yes	Social media	No	Yes	sat	Yes	Agree	Strongly disagree	Neutral	Neutral	Neutral	Disagree	Disagree	Disagree	Strongly disagree	Disagree	SAT	SAT	YES	YES
Male	42	40-49	Islam	Masters and above	nonhealthworkers	Engineer	Lagos State	No		>#300,000	No		Maybe	Yes	Media: Television/ Radio/ Newspaper, Social media, Friends/ family	Yes	Not sure	unsat	No	Agree	Neutral	Neutral	Neutral	Neutral	Neutral	Neutral	Neutral	Strongly disagree	Agree	UNSAT	SAT	YES	NO
Male	30	30-39	Christainity	Diploma	healthworkers	Healthworker	Lagos State	No		#50,000- #99,000	No		Maybe	Yes	Health worker, Media: Television/ Radio/ Newspaper, Social media, Friends/ family	Yes	Yes	sat	Yes	Strongly agree	Strongly disagree	Strongly agree	Strongly Agree	Strongly Agree	Neutral	Neutral	Strongly disagree	Strongly disagree	Strongly disagree	SAT	SAT	YES	YES
Female	55	50-59	Christainity	Masters and above	healthworkers	Healthworker	Lagos State	Yes	Bp high	>#300,000	No		Yes	Yes	Health worker, Media: Television/ Radio/ Newspaper, Social media	Yes	Yes	sat	Yes	Strongly disagree	Strongly disagree	Agree	Agree	Neutral	Neutral	Neutral	Neutral	Strongly disagree	Neutral	UNSAT	SAT	YES	NO
Female	20	18-29	Christainity	Bachelor's degree	nonhealthworkers	Others	Lagos State	No		#18,000- #49,000	No		No	Yes	Social media	No	No	unsat	No	Disagree	Agree	Strongly disagree	Strongly disagree	Strongly disagree	Strongly agree	Strongly agree	Strongly Agree	Strongly disagree	Strongly Agree	UNSAT	UNSAT	NO	NO
Male	30	30-39	Islam	Bachelor's degree	nonhealthworkers	Accountant	Lagos State	No		#100,000- #300,000	No		Yes	Yes	Media: Television/ Radio/ Newspaper, Social media, Friends/ family	Yes	Not sure	unsat	No	Neutral	Neutral	Agree	Agree	Disagree	Neutral	Neutral	Neutral	Disagree	Strongly Agree	UNSAT	SAT	YES	NO
Female	60	60-69	Christainity	Masters and above	nonhealthworkers	Lecturer/ Researcher	Lagos State	Yes	BP, Diabetes	>#300,000	No		Maybe	Yes	Health worker, Media: Television/ Radio/ Newspaper, Social media, Friends/ family	Yes	Yes	sat	Yes	Agree	Disagree	Agree	Agree	Agree	Disagree	Disagree	Neutral	Disagree	Neutral	SAT	SAT	YES	YES
Female	24	18-29	Islam	Bachelor's degree	nonhealthworkers	Student	Lagos State	No		#18,000- #49,000	No		Maybe	Yes	Health worker, Media: Television/ Radio/ Newspaper, Social media, Friends/ family	Yes	Not sure	unsat	No	Neutral	Disagree	Neutral	Neutral	Neutral	Neutral	Neutral	Neutral	Disagree	Strongly Agree	UNSAT	SAT	YES	NO
Male	32	30-39	Christainity	Bachelor's degree	nonhealthworkers	Others	Lagos State	No		>#300,000	No		Maybe	Yes	Media: Television/ Radio/ Newspaper, Social media, Friends/ family	No	Not sure	sat	Yes	Agree	Disagree	Neutral	Agree	Agree	Disagree	Disagree	Neutral	Strongly disagree	Neutral	SAT	UNSAT	NO	YES
Female	29	18-29	Christainity	Bachelor's degree	nonhealthworkers	Others	Lagos State	No		#100,000- #300,000	Yes	2 weeks	Maybe	Yes	Media: Television/ Radio/ Newspaper, Social media, Friends/ family	No	Not sure	unsat	No	Disagree	Neutral	Strongly disagree	Strongly disagree	Strongly disagree	Neutral	Neutral	Strongly Agree	Strongly Agree	Strongly Agree	UNSAT	UNSAT	NO	NO
Male	33	30-39	Christainity	Masters and above	nonhealthworkers	Others	Lagos State	No		>#300,000	Yes	About a month (June 2020)	Yes	Yes	Media: Television/ Radio/ Newspaper, Social media, Friends/ family	Yes	Yes	sat	Yes	Agree	Strongly disagree	Agree	Agree	Disagree	Disagree	Disagree	Neutral	Strongly disagree	Agree	SAT	SAT	YES	YES
Male	21	18-29	Islam	Secondary	nonhealthworkers	Student	Nasarawa	No		<#18,000	No		Maybe	Yes	Media: Television/ Radio/ Newspaper, Social media	Yes	Not sure	sat	Yes	Agree	Neutral	Agree	Agree	Neutral	Neutral	Neutral	Strongly Agree	Strongly disagree	Agree	UNSAT	SAT	YES	NO
Male	30	30-39	Islam	Bachelor's degree	healthworkers	Healthworker	Nasarawa	Yes	Asthma	#100,000- #300,000	No		Maybe	Yes	Health worker, Media: Television/ Radio/ Newspaper, Social media	Yes	No	sat	Yes	Strongly agree	Disagree	Neutral	Neutral	Disagree	Agree	Agree	Strongly Agree	Strongly disagree	Disagree	UNSAT	SAT	YES	NO
Male	42	40-49	Islam	Masters and above	healthworkers	Healthworker	Nasarawa	No		>#300,000	No		No	Yes	Media: Television/ Radio/ Newspaper	No	Yes	sat	Yes	Agree	Disagree	Agree	Neutral	Agree	Disagree	Disagree	Disagree	Strongly disagree	Neutral	SAT	UNSAT	NO	YES
Female	18	18-29	Islam	Secondary	nonhealthworkers	Business man/ woman	Nasarawa	No		<#18,000	No		No	Yes	Health worker, Social media, Friends/ family	Yes	Yes	sat	Yes	Agree	Disagree	Neutral	Neutral	Neutral	Disagree	Disagree	Neutral	Disagree	Neutral	SAT	SAT	YES	YES
Female	32	30-39	Christainity	Diploma	healthworkers	Healthworker	Niger	No		<#18,000	No		Maybe	Yes	Health worker, Media: Television/ Radio/ Newspaper, Social media	Yes	Yes	sat	Yes	Agree	Disagree	Agree	Agree	Neutral	Neutral	Neutral	Neutral	Disagree	Agree	UNSAT	SAT	YES	NO
Male	61	60-69	Islam	Masters and above	healthworkers	Healthworker	Ogun State	No		>#300,000	No		No	Yes	Health worker, Media: Television/ Radio/ Newspaper, Social media	Yes	Yes	sat	Yes	Strongly agree	Strongly disagree	Agree	Agree	Agree	Strongly disagree	Strongly disagree	Agree	Strongly disagree	Agree	SAT	SAT	YES	YES
Female	19	18-29	Islam	Bachelor's degree	nonhealthworkers	Student	Ogun State	No		<#18,000	No		No	Yes	Media: Television/ Radio/ Newspaper	Yes	Not sure	sat	Yes	Agree	Agree	Neutral	Neutral	Neutral	Neutral	Agree	Strongly Agree	Agree	Agree	UNSAT	UNSAT	NO	NO
Female	41	40-49	Islam	Masters and above	healthworkers	Healthworker	Ogun State	Yes	Asthma	>#300,000	No		Maybe	Yes	Health worker	Yes	Yes	sat	Yes	Strongly agree	Disagree	Agree	Neutral	Agree	Neutral	Neutral	Agree	Strongly disagree	Disagree	SAT	SAT	YES	YES
Female	54	50-59	Christainity	Bachelor's degree	healthworkers	Healthworker	Ogun State	No		#100,000- #300,000	No		No	Yes	Health worker, Media: Television/ Radio/ Newspaper	Yes	Yes	sat	Yes	Agree	Agree	Agree	Agree	Agree	Disagree	Disagree	Strongly Agree	Disagree	Disagree	SAT	SAT	YES	YES
Female	61	60-69	Islam	Bachelor's degree	healthworkers	Healthworker	Ogun State	No		#100,000- #300,000	No		Yes	Yes	Health worker, Media: Television/ Radio/ Newspaper, Social media, Friends/ family	Yes	Yes	sat	Yes	Agree	Disagree	Strongly disagree	Strongly disagree	Agree	Disagree	Disagree	Agree	Strongly disagree	Disagree	UNSAT	SAT	YES	NO
Female	36	30-39	Christainity	Diploma	healthworkers	Healthworker	Ogun State	No		#50,000- #99,000	No		Maybe	Yes	Health worker	Yes	Yes	sat	Yes	Agree	Disagree	Agree	Agree	Agree	Neutral	Neutral	Agree	Disagree	Neutral	SAT	SAT	YES	YES
Female	57	50-59	Christainity	Bachelor's degree	healthworkers	Healthworker	Ogun State	No		#50,000- #99,000	No		No	Yes	Health worker	No	Yes	sat	Yes	Strongly agree	Strongly disagree	Strongly agree	Strongly Agree	Strongly Agree	Strongly disagree	Strongly disagree	Agree	Strongly disagree	Disagree	SAT	UNSAT	NO	YES
Male	36	30-39	Islam	Bachelor's degree	healthworkers	Healthworker	Ogun State	No		#100,000- #300,000	Yes	Three months	Maybe	Yes	Health worker	Yes	Yes	sat	Yes	Strongly disagree	Disagree	Agree	Agree	Strongly disagree	Neutral	Neutral	Neutral	Strongly Agree	Neutral	UNSAT	SAT	YES	NO
Female	54	50-59	Christainity	Bachelor's degree	healthworkers	Healthworker	Ogun State	No		#100,000- #300,000	No		No	Yes	Health worker, Media: Television/ Radio/ Newspaper, Social media	No	Not sure	unsat	No	Agree	Disagree	Neutral	Neutral	Neutral	Neutral	Neutral	Agree	Disagree	Agree	UNSAT	UNSAT	NO	NO
Female	57	50-59	Christainity	Bachelor's degree	healthworkers	Healthworker	Ogun State	No		#100,000- #300,000	Yes	3months	No	Yes	Health worker, Media: Television/ Radio/ Newspaper, Social media, Friends/ family	No	Not sure	sat	Yes	Strongly disagree	Disagree	Agree	Agree	Agree	Agree	Neutral	Agree	Disagree	Neutral	UNSAT	UNSAT	NO	NO
Male	30	30-39	Christainity	Bachelor's degree	healthworkers	Healthworker	Ogun State	No		#100,000- #300,000	Yes	2 months ago	No	Yes	Social media	No	Yes	sat	Yes	Strongly disagree	Strongly disagree	Strongly agree	Strongly Agree	Neutral	Disagree	Disagree	Agree	Strongly disagree	Disagree	SAT	UNSAT	NO	YES
Female	46	40-49	Islam	Bachelor's degree	healthworkers	Healthworker	Ogun State	No		#100,000- #300,000	No		Yes	Yes	Health worker, Media: Television/ Radio/ Newspaper, Social media, Friends/ family	Yes	Yes	sat	Yes	Neutral	Strongly disagree	Agree	Agree	Agree	Neutral	Neutral	Disagree	Disagree	Disagree	SAT	SAT	YES	YES
Female	51	50-59	Christainity	Bachelor's degree	healthworkers	Healthworker	Ogun State	No		#18,000- #49,000	Yes	6 months	Maybe	Yes	Health worker, Media: Television/ Radio/ Newspaper, Social media	Yes	Yes	sat	Yes	Agree	Strongly disagree	Neutral	Neutral	Agree	Disagree	Disagree	Neutral	Strongly disagree	Neutral	SAT	SAT	YES	YES
Female	56	50-59	Christainity	Bachelor's degree	healthworkers	Healthworker	Ogun State	No		>#300,000	Yes		No	Yes	Health worker	Yes	Yes	sat	Yes	Strongly agree	Strongly Agree	Agree	Agree	Agree	Agree	Agree	Disagree	Disagree	Agree	UNSAT	SAT	YES	NO
Female	59	50-59	Christainity	Diploma	healthworkers	Healthworker	Ogun State	No		#100,000- #300,000	No		Yes	Yes	Social media	Yes	Yes	sat	Yes	Strongly agree	Disagree	Agree	Agree	Agree	Strongly disagree	Strongly disagree	Agree	Disagree	Strongly disagree	SAT	SAT	YES	YES
Female	53	50-59	Christainity	Masters and above	healthworkers	Healthworker	Ogun State	No		#100,000- #300,000	No		No	Yes	Health worker	Yes	Yes	sat	Yes	Agree	Strongly disagree	Agree		Agree	Disagree	Disagree	Disagree	Disagree	Disagree	SAT	SAT	YES	YES
Female	55	50-59	Christainity	Bachelor's degree	healthworkers	Healthworker	Ogun State	No		#100,000- #300,000	No		No	Yes	Health worker, Media: Television/ Radio/ Newspaper, Social media, Friends/ family	No	Yes	sat	Yes	Neutral	Disagree	Agree	Agree	Agree	Neutral	Neutral	Neutral	Disagree	Disagree	SAT	UNSAT	NO	YES
Female	40	40-49	Christainity	Masters and above	healthworkers	Healthworker	Ogun State	No		#100,000- #300,000	No		No	Yes	Health worker, Media: Television/ Radio/ Newspaper, Social media, Friends/ family	Yes	Yes	sat	Yes	Agree	Disagree	Neutral	Neutral	Neutral	Neutral	Disagree	Neutral	Strongly disagree	Neutral	SAT	SAT	YES	YES
Female	57	50-59	Christainity	Bachelor's degree	healthworkers	Healthworker	Ogun State	Yes	Hypertension	#100,000- #300,000	No		No	Yes	Health worker, Media: Television/ Radio/ Newspaper, Social media, Friends/ family	Yes	Yes	sat	Yes	Strongly agree	Disagree	Agree	Agree	Agree	Neutral	Neutral	Agree	Strongly disagree	Agree	SAT	SAT	YES	YES
Female	59	50-59	Christainity	Bachelor's degree	healthworkers	Healthworker	Ogun State	No		#100,000- #300,000	No		No	Yes	Health worker	No	Yes	sat	Yes	Strongly agree	Disagree	Agree	Agree	Agree	Agree	Agree	Agree	Disagree	Disagree	SAT	UNSAT	NO	YES
Male	58	50-59	Christainity	Bachelor's degree	healthworkers	Healthworker	Ogun State	No		#100,000- #300,000	No		Maybe	Yes	PHCB	Yes	Yes	sat	Yes	Agree	Disagree	Agree	Agree	Agree	Disagree	Disagree	Disagree	Strongly disagree	Agree	SAT	SAT	YES	YES
Female	49	40-49	Christainity	Masters and above	nonhealthworkers	Government official	Ogun State	No		#100,000- #300,000	No		Maybe	Yes	Health worker, Media: Television/ Radio/ Newspaper	No	Yes	sat	Yes	Strongly agree	Strongly disagree	Strongly agree	Agree	Neutral	Strongly agree	Strongly agree	Agree	Strongly disagree	Agree	UNSAT	SAT	YES	NO
Female	43	40-49	Christainity	Bachelor's degree	healthworkers	Healthworker	Ogun State	No		#100,000- #300,000	No		No	Yes	Health worker, Media: Television/ Radio/ Newspaper	Yes	Yes	sat	Yes	Strongly agree	Disagree	Strongly agree	Strongly Agree	Strongly Agree	Strongly disagree	Strongly disagree	Strongly disagree	Strongly disagree	Disagree	SAT	SAT	YES	YES
Female	49	40-49	Christainity	Masters and above	healthworkers	Healthworker	Ogun State	No		#100,000- #300,000	No		No	Yes	Health worker	No	Not sure	sat	Yes	Strongly agree	Disagree	Agree	Agree	Neutral	Agree	Agree	Strongly Agree	Disagree	Strongly Agree	UNSAT	UNSAT	NO	NO
Female	37	30-39	Islam	Bachelor's degree	healthworkers	Healthworker	Ogun State	No		#18,000- #49,000	No		Maybe	Yes	Health worker, Media: Television/ Radio/ Newspaper	Yes	Yes	sat	Yes	Agree	Disagree	Strongly agree	Strongly Agree	Strongly Agree	Disagree	Neutral	Agree	Neutral	Neutral	SAT	SAT	YES	YES
Male	33	30-39	Islam	Diploma	healthworkers	Healthworker	Ogun State	No	No	#50,000- #99,000	No		No	Yes	Health worker, Media: Television/ Radio/ Newspaper, Social media, Friends/ family	Yes	Yes	sat	Yes	Strongly agree	Strongly disagree	Agree	Agree	Strongly Agree	Strongly disagree	Strongly disagree	Strongly disagree	Strongly disagree	Strongly disagree	SAT	SAT	YES	YES
Female	31	30-39	Christainity	Diploma	healthworkers	Healthworker	Ogun State	No		#50,000- #99,000	Yes	April	Maybe	Yes	Health worker	Yes	Yes	sat	Yes	Agree	Strongly disagree	Agree	Agree	Agree	Agree	Agree	Neutral	Disagree	Neutral	SAT	SAT	YES	YES
Female	30	30-39	Christainity	Diploma	healthworkers	Healthworker	Ogun State	No		#50,000- #99,000	No		Maybe	Yes	Health worker, Media: Television/ Radio/ Newspaper, Social media, Friends/ family	Yes	Yes	sat	Yes	Agree	Strongly disagree	Agree	Neutral	Agree	Neutral	Neutral	Neutral	Strongly disagree	Neutral	SAT	SAT	YES	YES
Female	25	18-29	Islam	Bachelor's degree	healthworkers	Healthworker	Ogun State	No		#100,000- #300,000	No		No	Yes	Social media	Yes	Not sure	sat	Yes	Agree	Disagree	Neutral	Neutral	Neutral	Disagree	Neutral	Agree	Disagree	Agree	UNSAT	UNSAT	NO	NO
Female	57	50-59	Islam	Diploma	healthworkers	Healthworker	Ogun State	No		<#18,000	No		Maybe	Yes	Health worker	Yes	Yes	sat	Yes	Strongly agree	Strongly disagree	Agree	Agree	Agree	Neutral	Neutral	Neutral	Strongly disagree	Agree	SAT	SAT	YES	YES
Male	57	50-59	Islam	Bachelor's degree	healthworkers	Healthworker	Ogun State	No		#100,000- #300,000	No		No	Yes	Health worker	Yes	Not sure	sat	Yes	Agree	Disagree	Agree	Agree	Agree	Agree	Agree	Agree	Disagree	Agree	UNSAT	UNSAT	NO	NO
Male	57	50-59	Islam	Bachelor's degree	healthworkers	Healthworker	Ogun State	No		#100,000- #300,000	No		No	Yes	Health worker	Yes	Yes	sat	Yes	Agree	Disagree	Agree	Agree	Agree	Agree	Agree	Agree	Disagree	Agree	UNSAT	SAT	YES	NO
Female	45	40-49	Christainity	Bachelor's degree	healthworkers	Healthworker	Ogun State	No		#50,000- #99,000	No		Yes	Yes	Health worker	No	Yes	sat	Yes	Strongly agree	Strongly Agree	Strongly agree	Strongly Agree	Strongly Agree	Strongly agree	Strongly disagree	Strongly Agree	Strongly disagree	Strongly disagree	SAT	SAT	YES	YES
Male	50	50-59	Christainity	Bachelor's degree	nonhealthworkers	Government official	Ogun State	No		#50,000- #99,000	No		No	Yes	Media: Television/ Radio/ Newspaper	Yes	Not sure	sat	Yes	Agree	Disagree	Neutral	Neutral	Agree	Neutral	Neutral	Agree	Disagree	Agree	UNSAT	UNSAT	NO	NO
Female	28	18-29	Islam	Diploma	healthworkers	Healthworker	Ogun State	No	Nill	#18,000- #49,000	No		Maybe	Yes	Health worker, Media: Television/ Radio/ Newspaper, Social media	Yes	Yes	sat	Yes	Agree	Strongly disagree	Agree	Agree	Agree	Neutral	Neutral	Agree	Strongly disagree	Neutral	SAT	SAT	YES	YES
Female	52	50-59	Christainity	Bachelor's degree	healthworkers	Healthworker	Ogun State	No		#100,000- #300,000	No		No	Yes	Health worker	Yes	Yes	sat	Yes	Strongly agree	Strongly disagree	Strongly agree	Strongly Agree	Strongly Agree	Strongly disagree	Strongly disagree	Strongly disagree	Strongly disagree	Neutral	SAT	SAT	YES	YES
Female	32	30-39	Christainity	Diploma	healthworkers	Healthworker	Ogun State	No		#18,000- #49,000	No		Maybe	Yes	Health worker	Yes	Yes	sat	Yes	Strongly agree	Strongly disagree	Agree	Agree	Agree	Agree	Disagree	Strongly Agree	Disagree	Agree	SAT	SAT	YES	YES
Female	34	30-39	Christainity	Bachelor's degree	healthworkers	Healthworker	Ogun State	No		#100,000- #300,000	No		No	Yes	Health worker, Media: Television/ Radio/ Newspaper, Social media	Yes	Yes	sat	Yes	Strongly agree	Strongly disagree	Strongly agree	Strongly Agree	Strongly Agree	Strongly disagree	Strongly disagree	Disagree	Disagree	Disagree	SAT	SAT	YES	YES
Male	73	>70	Christainity	Primary	nonhealthworkers	Unemployed	Ogun State	No		<#18,000	No		Maybe	Yes	Health worker	Yes	No	unsat	No	Disagree	Strongly disagree	Strongly disagree	Strongly disagree	Strongly disagree	Strongly disagree	Strongly disagree	Agree	Neutral	Strongly Agree	UNSAT	SAT	YES	NO
Female	42	40-49	Christainity	Bachelor's degree	healthworkers	Healthworker	Ogun State	No	No	#50,000- #99,000	No		No	Yes	Health worker	Yes	Yes	sat	Yes	Agree	Disagree	Strongly disagree	Strongly disagree	Strongly disagree	Strongly disagree	Strongly disagree	Strongly disagree	Disagree	Neutral	UNSAT	SAT	YES	NO
Female	47	40-49	Christainity	Diploma	healthworkers	Healthworker	Ogun State	No		#18,000- #49,000	No		Yes	Yes	Health worker	Yes	Yes	sat	Yes	Agree	Disagree	Agree	Agree	Agree	Disagree	Disagree	Neutral	Strongly disagree	Agree	SAT	SAT	YES	YES
Male	57	50-59	Islam	Bachelor's degree	healthworkers	Healthworker	Ogun State	No		>#300,000	Yes	3month	Yes	Yes	Health worker	Yes	Yes	sat	Yes	Disagree	Strongly disagree	Neutral	Neutral	Strongly Agree	Strongly disagree	Strongly disagree	Agree	Strongly disagree	Strongly Agree	SAT	SAT	YES	YES
Female	54	50-59	Christainity	Diploma	healthworkers	Healthworker	Ogun State	No		#100,000- #300,000	No		No	Yes	Health worker, Media: Television/ Radio/ Newspaper	Yes	Yes	sat	Yes	Strongly disagree	Neutral	Strongly disagree	Strongly disagree	Strongly disagree	Disagree	Disagree	Neutral	Strongly disagree	Strongly disagree	UNSAT	SAT	YES	NO
Male	41	40-49	Islam	Masters and above	nonhealthworkers	Lecturer/ Researcher	Ogun State	No		#100,000- #300,000	No		Yes	Yes	Media: Television/ Radio/ Newspaper	No	No	unsat	No	Strongly disagree	Agree	Strongly disagree	Strongly disagree	Strongly disagree	Strongly disagree	Strongly disagree	Neutral	Neutral	Disagree	UNSAT	UNSAT	NO	NO
Male	42	40-49	Islam	Masters and above	nonhealthworkers	Teacher	Ogun State	No		#50,000- #99,000	No		Maybe	Yes	Media: Television/ Radio/ Newspaper, Social media	No	Not sure	sat	Yes	Agree	Disagree	Agree	Agree	Agree	Disagree	Disagree	Disagree	Disagree	Agree	SAT	UNSAT	NO	YES
Male	33	30-39	Islam	Diploma	healthworkers	Healthworker	Ogun State	No	No	#50,000- #99,000	No		No	Yes	Health worker, Media: Television/ Radio/ Newspaper, Social media, Friends/ family	Yes	Yes	sat	Yes	Strongly agree	Strongly disagree	Agree	Agree	Strongly Agree	Strongly disagree	Strongly disagree	Strongly disagree	Strongly disagree	Strongly disagree	SAT	SAT	YES	YES
Male	33	30-39	Islam	Diploma	healthworkers	Healthworker	Ogun State	No	No	#50,000- #99,000	No		No	Yes	Health worker, Media: Television/ Radio/ Newspaper, Social media, Friends/ family	Yes	Yes	sat	Yes	Strongly agree	Strongly disagree	Agree	Agree	Strongly Agree	Strongly disagree	Strongly disagree	Strongly disagree	Strongly disagree	Strongly disagree	SAT	SAT	YES	YES
Female	55	50-59	Christainity	Masters and above	healthworkers	Healthworker	Ogun State	No		>#300,000	No		No	Yes	Health worker	Yes	Yes	sat	Yes	Strongly agree	Neutral	Agree	Agree	Strongly Agree	Agree	Neutral	Neutral	Strongly disagree	Neutral	SAT	SAT	YES	YES
Female	25	18-29	Islam	Bachelor's degree	healthworkers	Healthworker	Ogun State	No		#100,000- #300,000	No		No	Yes	Social media	Yes	Not sure	sat	Yes	Agree	Disagree	Neutral	Neutral	Neutral	Disagree	Neutral	Agree	Disagree	Agree	UNSAT	UNSAT	NO	NO
Female	61	60-69	Christainity	Bachelor's degree	nonhealthworkers	Retiree	Ogun State	No		#50,000- #99,000	No		Maybe	Yes	Health worker, Media: Television/ Radio/ Newspaper, Friends/ family	No	Yes	sat	Yes	Agree	Strongly disagree	Agree	Agree	Agree	Disagree	Disagree	Disagree	Strongly disagree	Disagree	SAT	SAT	YES	YES
Male	45	40-49	Unaffiliated	Bachelor's degree	nonhealthworkers	Government official	Ogun State	No		#50,000- #99,000	No		No	Yes	Social media	No	Not sure	sat	Yes	Neutral	Agree	Neutral	Neutral	Neutral	Neutral	Neutral	Neutral	Neutral	Agree	UNSAT	UNSAT	NO	NO
Male	47	40-49	Islam	Masters and above	healthworkers	Healthworker	Ogun State	No		#100,000- #300,000	No		Maybe	Yes	Health worker, Media: Television/ Radio/ Newspaper, Social media, Friends/ family	No	Not sure	sat	Yes	Agree	Agree	Neutral	Agree	Agree	Strongly agree	Neutral	Agree	Disagree	Agree	UNSAT	UNSAT	NO	NO
Female	58	50-59	Christainity	Masters and above	healthworkers	Healthworker	Ogun State	No		#100,000- #300,000	No		No	Yes	Health worker	Yes	Yes	sat	Yes	Agree	Disagree	Strongly agree	Agree	Agree	Agree	Disagree	Neutral	Disagree	Neutral	SAT	SAT	YES	YES
Female	32	30-39	Islam	Diploma	healthworkers	Healthworker	Ogun State	No	Nil	#18,000- #49,000	No	No	Yes	Yes	Health worker	Yes	Yes	sat	Yes	Agree	Disagree	Agree	Agree	Agree	Neutral	Neutral	Agree	Agree	Agree	UNSAT	SAT	YES	NO
Female	32	30-39	Islam	Diploma	healthworkers	Healthworker	Ogun State	No	Nil	#18,000- #49,000	No	No	Yes	Yes	Health worker	Yes	Yes	sat	Yes	Agree	Disagree	Agree	Agree	Agree	Neutral	Neutral	Agree	Agree	Agree	UNSAT	SAT	YES	NO
Female	50	50-59	Islam	Diploma	healthworkers	Healthworker	Ogun State	No		#50,000- #99,000	No		No	Yes	Health worker	Yes	Yes	sat	Yes	Agree	Disagree	Agree	Agree	Agree	Agree	Neutral	Agree	Strongly disagree	Agree	UNSAT	SAT	YES	NO
Male	30	30-39	Christainity	Masters and above	healthworkers	Healthworker	Ogun State	No		#100,000- #300,000	No		Maybe	Yes	Health worker, Media: Television/ Radio/ Newspaper, Social media, Friends/ family	Yes	Yes	sat	Yes	Agree	Disagree	Agree	Agree	Agree	Disagree	Disagree	Disagree	Strongly disagree	Neutral	SAT	SAT	YES	YES
Female	31	30-39	Islam	Bachelor's degree	healthworkers	Healthworker	Ogun State	No		#50,000- #99,000	No		Maybe	Yes	Health worker, Media: Television/ Radio/ Newspaper, Social media, Friends/ family	No	Not sure	sat	Yes	Agree	Neutral	Agree	Agree	Agree	Disagree	Disagree	Strongly Agree	Strongly disagree	Agree	SAT	UNSAT	NO	YES
Female	50	50-59	Christainity	Diploma	healthworkers	Healthworker	Ogun State	No		#50,000- #99,000	No		No	Yes	Media: Television/ Radio/ Newspaper	Yes	Yes	sat	Yes	Agree	Disagree	Agree	Agree	Agree	Disagree	Neutral	Agree	Neutral	Agree	UNSAT	SAT	YES	NO
Male	60	60-69	Christainity	Diploma	nonhealthworkers	Others	Ogun State	Yes	Hypertension	#100,000- #300,000	No		Maybe	Yes	Friends/ family	No	Not sure	sat	Yes	Neutral	Disagree	Neutral	Neutral	Neutral	Disagree	Disagree	Neutral	Strongly disagree	Agree	UNSAT	UNSAT	NO	NO
Female	32	30-39	Christainity	Diploma	healthworkers	Healthworker	Ogun State	No	Non	#50,000- #99,000	No	Non	Maybe	Yes	Health worker	No	Yes	sat	Yes	Agree	Disagree	Neutral	Neutral	Neutral	Neutral	Neutral	Neutral	Neutral	Neutral	UNSAT	SAT	YES	NO
Female	54	50-59	Christainity	Bachelor's degree	healthworkers	Healthworker	Ogun State	No		#100,000- #300,000	No		No	Yes	Health worker	Yes	Yes	sat	Yes	Agree	Agree	Agree	Agree	Strongly Agree	Disagree	Strongly disagree	Disagree	Disagree	Disagree	SAT	SAT	YES	YES
Male	43	40-49	Islam	Masters and above	nonhealthworkers	Lecturer/ Researcher	Ogun State	No		>#300,000	No		Yes	Yes	Media: Television/ Radio/ Newspaper	Yes	Yes	sat	Yes	Strongly agree	Disagree	Strongly agree	Agree	Agree	Agree	Agree	Agree	Strongly disagree	Agree	SAT	SAT	YES	YES
Male	62	60-69	Christainity	Masters and above	nonhealthworkers	Lecturer/ Researcher	Ogun State	No		#100,000- #300,000	No		Maybe	Yes	Media: Television/ Radio/ Newspaper, Social media	No	Not sure	unsat	No	Disagree	Strongly Agree	Strongly disagree	Strongly disagree	Strongly disagree	Strongly disagree	Strongly disagree	Strongly Agree	Disagree	Strongly Agree	UNSAT	UNSAT	NO	NO
Male	42	40-49	Islam	Masters and above	healthworkers	Healthworker	Ogun State	No		#100,000- #300,000	No		Yes	Yes	Media: Television/ Radio/ Newspaper	No	Yes	sat	Yes	Agree	Neutral	Agree	Agree	Agree	Neutral	Neutral	Agree	Strongly disagree	Disagree	SAT	SAT	YES	YES
Male	45	40-49	Islam	Masters and above	nonhealthworkers	Lecturer/ Researcher	Ogun State	No		#100,000- #300,000	No		Maybe	Yes	Media: Television/ Radio/ Newspaper	No	Not sure	unsat	No	Neutral	Neutral	Neutral	Neutral	Neutral	Neutral	Neutral	Strongly Agree	Strongly disagree	Strongly Agree	UNSAT	UNSAT	NO	NO
Female	29	18-29	Christainity	Diploma	healthworkers	Healthworker	Ogun State	No		#50,000- #99,000	No		Maybe	Yes	Health worker, Media: Television/ Radio/ Newspaper, Social media, Friends/ family	Yes	Not sure	sat	Yes	Agree	Disagree	Agree	Agree	Strongly Agree	Agree	Agree	Agree	Disagree	Agree	UNSAT	SAT	YES	NO
Male	43	40-49	Islam	Masters and above	nonhealthworkers	Lecturer/ Researcher	Ogun State	No		#50,000- #99,000	No		No	Yes	Media: Television/ Radio/ Newspaper, Social media	Yes	Not sure	sat	Yes	Agree	Disagree	Neutral	Neutral	Neutral	Disagree	Disagree	Neutral	Strongly disagree	Agree	SAT	UNSAT	NO	YES
Female	78	>70	Islam	Masters and above	nonhealthworkers	Government official	Ogun State	No		#50,000- #99,000	No		Yes	Yes	Media: Television/ Radio/ Newspaper	No	Not sure	unsat	No	Strongly disagree	Neutral	Disagree	Neutral	Neutral	Neutral	Neutral	Strongly disagree	Disagree	Strongly Agree	UNSAT	UNSAT	NO	NO
Male	32	30-39	Christainity	Bachelor's degree	healthworkers	Healthworker	Ogun State	No		#100,000- #300,000	No		No	Yes	Media: Television/ Radio/ Newspaper	Yes	Yes	sat	Yes	Strongly disagree	Strongly disagree	Agree	Neutral	Agree	Agree	Disagree	Neutral	Strongly disagree	Neutral	UNSAT	SAT	YES	NO
Female	42	40-49	Christainity	Masters and above	nonhealthworkers	Government official	Ogun State	No		#100,000- #300,000	No		Maybe	Yes	Media: Television/ Radio/ Newspaper	No	No	unsat	No	Agree	Disagree	Neutral	Neutral	Disagree	Agree	Agree	Neutral	Strongly disagree	Agree	UNSAT	UNSAT	NO	NO
Female	42	40-49	Christainity	Masters and above	nonhealthworkers	Government official	Ogun State	No		#100,000- #300,000	No		Maybe	Yes	Media: Television/ Radio/ Newspaper	No	No	unsat	No	Agree	Disagree	Neutral	Neutral	Disagree	Agree	Agree	Neutral	Strongly disagree	Agree	UNSAT	UNSAT	NO	NO
Female	49	40-49	Christainity	Masters and above	nonhealthworkers	Others	Ogun State	Yes	Diabetes	#50,000- #99,000	No		No	Yes	Family, Friends social media/TV, Radio and Newspaper	No	Not sure	unsat	No	Disagree	Neutral	Neutral	Neutral	Disagree	Agree	Agree	Neutral	Agree	Agree	UNSAT	UNSAT	NO	NO
Male	28	18-29	Islam	Masters and above	nonhealthworkers	Student	Ogun State	No		#100,000- #300,000	No		No	Yes	Media: Television/ Radio/ Newspaper	Yes	Yes	sat	Yes	Strongly agree	Disagree	Agree	Agree	Agree	Neutral	Neutral	Neutral	Disagree	Agree	SAT	SAT	YES	YES
Male	43	40-49	Christainity	Masters and above	nonhealthworkers	Government official	Ogun State	No		#50,000- #99,000	No		Maybe	Yes	Media: Television/ Radio/ Newspaper	Yes	Not sure	unsat	No	Disagree	Agree	Disagree	Disagree	Disagree	Neutral	Neutral	Strongly Agree	Neutral	Strongly Agree	UNSAT	SAT	YES	NO
Male	43	40-49	Islam	Masters and above	nonhealthworkers	Lecturer/ Researcher	Ogun State	No		#50,000- #99,000	No		No	Yes	Media: Television/ Radio/ Newspaper, Social media	Yes	Not sure	sat	Yes	Agree	Disagree	Neutral	Neutral	Neutral	Disagree	Disagree	Neutral	Strongly disagree	Agree	SAT	UNSAT	NO	YES
Male	40	40-49	Christainity	Bachelor's degree	nonhealthworkers	Business man/ woman	Ogun State	No		#50,000- #99,000	No		Maybe	Yes	Media: Television/ Radio/ Newspaper, Social media	No	Not sure	unsat	No	Neutral	Neutral	Neutral	Neutral	Disagree	Neutral	Neutral	Neutral	Disagree	Neutral	UNSAT	UNSAT	NO	NO
Female	36	30-39	Islam	Masters and above	nonhealthworkers	Teacher	Ogun State	No		#50,000- #99,000	Yes	9 months	Yes	Yes	Media: Television/ Radio/ Newspaper, Social media	Yes	Not sure	unsat	No	Agree	Strongly Agree	Strongly disagree	Strongly disagree	Strongly disagree	Neutral	Neutral	Strongly Agree	Strongly disagree	Strongly Agree	UNSAT	SAT	YES	NO
Male	34	30-39	Islam	Bachelor's degree	nonhealthworkers	Accountant	Ogun State	No		#100,000- #300,000	No		Maybe	Yes	Social media	No	No	unsat	No	Strongly disagree	Agree	Strongly disagree	Strongly disagree	Strongly disagree	Strongly disagree	Strongly disagree	Neutral	Neutral	Agree	UNSAT	UNSAT	NO	NO
Female	30	30-39	Islam	Diploma	healthworkers	Healthworker	Ogun State	No		#50,000- #99,000	No		Maybe	Yes	Media: Television/ Radio/ Newspaper	Yes	Yes	sat	Yes	Agree	Disagree	Agree	Agree	Agree	Disagree	Disagree	Disagree	Disagree	Disagree	SAT	SAT	YES	YES
Male	40	40-49	Islam	Masters and above	healthworkers	Healthworker	Ogun State	No	N/A	#100,000- #300,000	Yes	8months ago	Maybe	Yes	Social media	No	Yes	sat	Yes	Agree	Disagree	Agree	Agree	Agree	Neutral	Neutral	Agree	Disagree	Disagree	SAT	SAT	YES	YES
Female	40	40-49	Christainity	Masters and above	healthworkers	Healthworker	Ogun State	No		#100,000- #300,000	Yes	2021-02-01	No	Yes	Health worker	Yes	Yes	sat	Yes	Agree	Strongly disagree	Strongly agree	Strongly Agree	Strongly Agree	Strongly disagree	Strongly disagree	Strongly disagree	Strongly disagree	Agree	SAT	SAT	YES	YES
Male	45	40-49	Islam	Masters and above	nonhealthworkers	Government official	Ogun State	No	None	#50,000- #99,000	No	Non at all	Yes	Yes	Health worker	No	Not sure	unsat	No	Agree	Neutral	Disagree	Neutral	Disagree	Strongly agree	Strongly agree	Strongly disagree	Strongly disagree	Strongly Agree	UNSAT	UNSAT	NO	NO
Male	34	30-39	Islam	Bachelor's degree	healthworkers	Healthworker	Ogun State	Yes	Ulcer	#100,000- #300,000	No		Yes	Yes	Health worker, Media: Television/ Radio/ Newspaper, Social media, Friends/ family	Yes	Yes	sat	Yes	Strongly agree	Agree	Agree	Agree	Disagree	Neutral	Neutral	Neutral	Disagree	Disagree	UNSAT	SAT	YES	NO
Male	39	30-39	Islam	Masters and above	healthworkers	Healthworker	Ogun State	No		#100,000- #300,000	No		No	Yes	Media: Television/ Radio/ Newspaper	Yes	Yes	sat	Yes	Strongly agree	Neutral	Agree	Agree	Agree	Strongly disagree	Strongly disagree	Neutral	Disagree	Disagree	SAT	SAT	YES	YES
Female	30	30-39	Christainity	Masters and above	healthworkers	Healthworker	Ogun State	No		>#300,000	No		Yes	Yes	Health worker, Media: Television/ Radio/ Newspaper, Social media, Friends/ family	Yes	Yes	sat	Yes	Strongly agree	Strongly disagree	Strongly agree	Strongly Agree	Strongly Agree	Strongly disagree	Strongly disagree	Neutral	Strongly disagree	Strongly disagree	SAT	SAT	YES	YES
Female	21	18-29	Christainity	Diploma	nonhealthworkers	Student	Ogun State	No		<#18,000	No		Maybe	Yes	Social media	Yes	Yes	unsat	No	Agree	Disagree	Neutral	Neutral	Neutral	Neutral	Neutral	Neutral	Neutral	Neutral	UNSAT	SAT	YES	NO
Male	44	40-49	Islam	Masters and above	nonhealthworkers	Lecturer/ Researcher	Ogun State	No		#100,000- #300,000	No		Maybe	Yes	Health worker, Media: Television/ Radio/ Newspaper, Social media	Yes	Yes	unsat	No	Strongly disagree	Neutral	Neutral	Neutral	Disagree	Strongly disagree	Strongly agree	Strongly Agree	Neutral	Strongly Agree	UNSAT	SAT	YES	NO
Male	52	50-59	Islam	Masters and above	nonhealthworkers	Lecturer/ Researcher	Ogun State	No		#100,000- #300,000	No		Maybe	Yes	Health worker, Media: Television/ Radio/ Newspaper, Social media, Friends/ family	No	Not sure	sat	Yes	Neutral	Strongly disagree	Disagree	Disagree	Disagree	Neutral	Strongly agree	Strongly Agree	Strongly disagree	Strongly Agree	UNSAT	UNSAT	NO	NO
Male	33	30-39	Islam	Diploma	healthworkers	Healthworker	Ogun State	No		#50,000- #99,000	No		Maybe	Yes	Health worker, Government	No	Yes	sat	Yes	Strongly agree	Strongly disagree	Agree	Agree	Strongly Agree	Strongly disagree	Strongly disagree	Strongly disagree	Strongly disagree	Strongly disagree	SAT	SAT	YES	YES
Male	70	>70	Christainity	Masters and above	nonhealthworkers	Lecturer/ Researcher	Ogun State	No	None	#100,000- #300,000	No	Not applicable	No	Yes	Health worker, Media: Television/ Radio/ Newspaper, Social media, Friends/ family	Yes	Yes	sat	Yes	Strongly agree	Strongly disagree	Strongly agree	Strongly Agree	Neutral	Disagree	Disagree	Disagree	Strongly disagree	Neutral	SAT	SAT	YES	YES
Male	37	30-39	Christainity	Bachelor's degree	healthworkers	Healthworker	Ogun State	No		>#300,000	No		Yes	Yes	Health worker, Media: Television/ Radio/ Newspaper, Social media	No	No	unsat	No	Agree	Neutral	Disagree	Disagree	Disagree	Neutral	Neutral	Agree	Neutral	Strongly Agree	UNSAT	UNSAT	NO	NO
Female	42	40-49	Christainity	Masters and above	nonhealthworkers	Lecturer/ Researcher	Ogun State	No		#100,000- #300,000	No		No	Yes	Media: Television/ Radio/ Newspaper	No	Not sure	unsat	No	Agree	Disagree	Disagree	Disagree	Disagree	Neutral	Neutral	Agree	Disagree	Agree	UNSAT	UNSAT	NO	NO
Female	82	>70	Christainity	Diploma	nonhealthworkers	Student	Ogun State	No		<#18,000	No		No	Yes	Media: Television/ Radio/ Newspaper	Yes	Not sure	sat	Yes	Neutral	Strongly disagree	Neutral	Neutral	Agree	Disagree	Disagree	Strongly Agree	Strongly disagree	Strongly disagree	SAT	UNSAT	NO	YES
Female	38	30-39	Christainity	Diploma	healthworkers	Healthworker	Ogun State	No		#100,000- #300,000	No		Yes	Yes	Health worker	Yes	Yes	sat	Yes	Agree	Disagree	Agree	Agree	Agree	Disagree	Disagree	Agree	Disagree	Agree	SAT	SAT	YES	YES
Male	33	30-39	Christainity	Masters and above	nonhealthworkers	Lecturer/ Researcher	Ogun State	No		#100,000- #300,000	No		No	Yes	Media: Television/ Radio/ Newspaper	Yes	Not sure	unsat	No	Strongly disagree	Disagree	Neutral	Agree	Disagree	Strongly disagree	Strongly disagree	Neutral	Strongly disagree	Agree	UNSAT	UNSAT	NO	NO
Female	32	30-39	Christainity	Bachelor's degree	healthworkers	Healthworker	Ogun State	No		#100,000- #300,000	No		No	Yes	Health worker	No	Yes	sat	Yes	Strongly agree	Strongly disagree	Agree	Neutral	Agree	Disagree	Disagree	Agree	Strongly disagree	Neutral	SAT	UNSAT	NO	YES
Male	43	40-49	Islam	Bachelor's degree	healthworkers	Healthworker	Ogun State	No		#100,000- #300,000	No		Yes	Yes	Health worker	Yes	Not sure	unsat	No	Strongly disagree	Agree	Neutral	Neutral	Neutral	Neutral	Neutral	Neutral	Strongly disagree	Agree	UNSAT	SAT	YES	NO
Female	34	30-39	Christainity	Diploma	healthworkers	Healthworker	Ogun State	No		#50,000- #99,000	No		Maybe	Yes	Media: Television/ Radio/ Newspaper	Yes	Not sure	sat	Yes	Strongly disagree	Neutral	Neutral	Neutral	Strongly disagree	Disagree	Disagree	Disagree	Agree	Strongly Agree	UNSAT	SAT	YES	NO
Female	34	30-39	Christainity	Diploma	healthworkers	Healthworker	Ogun State	No		#50,000- #99,000	No		Maybe	Yes	Media: Television/ Radio/ Newspaper	Yes	Not sure	sat	Yes	Strongly disagree	Disagree	Strongly disagree	Neutral	Neutral	Neutral	Disagree	Strongly Agree	Neutral	Agree	UNSAT	SAT	YES	NO
Male	57	50-59	Islam	Bachelor's degree	healthworkers	Healthworker	Ogun State	No		>#300,000	Yes	6mth ago	Yes	Yes	Health worker	Yes	Not sure	sat	Yes	Disagree	Strongly disagree	Neutral	Neutral	Neutral	Disagree	Disagree	Strongly Agree	Strongly disagree	Agree	UNSAT	SAT	YES	NO
Female	30	30-39	Islam	Diploma	healthworkers	Healthworker	Ogun State	No		#50,000- #99,000	No		Maybe	Yes	Media: Television/ Radio/ Newspaper	Yes	Yes	sat	Yes	Agree	Disagree	Agree	Agree	Agree	Disagree	Disagree	Disagree	Disagree	Disagree	SAT	SAT	YES	YES
Female	44	40-49	Christainity	Bachelor's degree	healthworkers	Healthworker	Ogun State	No		#100,000- #300,000	Yes	4 month	No	Yes	Health worker	Yes	Yes	sat	Yes	Agree	Strongly disagree	Neutral	Neutral	Agree	Agree	Agree	Agree	Strongly disagree	Agree	UNSAT	SAT	YES	NO
Female	28	18-29	Islam	Bachelor's degree	nonhealthworkers	Business man/ woman	Ogun State	No		#18,000- #49,000	No		Maybe	Yes	Media: Television/ Radio/ Newspaper	Yes	Not sure	unsat	No	Agree	Neutral	Neutral	Agree	Disagree	Neutral	Neutral	Agree	Strongly disagree	Strongly Agree	UNSAT	SAT	YES	NO
Male	43	40-49	Islam	Masters and above	healthworkers	Healthworker	Ogun State	No		>#300,000	Yes	Probably occupational related	Maybe	Yes	Media: Television/ Radio/ Newspaper	Yes	Yes	sat	Yes	Strongly agree	Strongly disagree	Agree	Agree	Neutral	Neutral	Neutral	Disagree	Strongly disagree	Disagree	SAT	SAT	YES	YES
Male	30	30-39	Islam	Bachelor's degree	nonhealthworkers	Business man/ woman	Ogun State	No		#100,000- #300,000	No		No	Yes	Health worker	Yes	Yes	sat	Yes	Agree	Disagree	Agree	Agree	Agree	Agree	Neutral	Neutral	Strongly disagree	Neutral	SAT	SAT	YES	YES
Female	42	40-49	Islam	Masters and above	healthworkers	Healthworker	Ogun State	Yes	Sickle cell disease	#100,000- #300,000	No		Yes	Yes	Health worker	No	Not sure	unsat	No	Agree	Disagree	Neutral	Neutral	Agree	Neutral	Neutral	Strongly Agree	Strongly disagree	Strongly Agree	UNSAT	UNSAT	NO	NO
Female	28	18-29	Islam	Bachelor's degree	nonhealthworkers	Business man/ woman	Ogun State	No		#18,000- #49,000	No		Yes	Yes	Social media, Friends/ family	Yes	Not sure	unsat	No	Agree	Neutral	Disagree	Strongly Agree	Strongly disagree	Neutral	Neutral	Agree	Strongly disagree	Agree	UNSAT	SAT	YES	NO
Male	51	50-59	Islam	Masters and above	nonhealthworkers	Lecturer/ Researcher	Ogun State	No		>#300,000	No		No	Yes	Health worker, Media: Television/ Radio/ Newspaper, Social media, Friends/ family	Yes	Yes	unsat	No	Strongly agree	Disagree	Strongly agree	Strongly Agree	Strongly disagree	Strongly agree	Strongly agree	Disagree	Disagree	Strongly Agree	UNSAT	SAT	YES	NO
Female	22	18-29	Islam	Bachelor's degree	nonhealthworkers	Teacher	Ogun State	No		#18,000- #49,000	No		Maybe	Yes	Social media	Yes	Yes	sat	Yes	Strongly disagree	Disagree	Agree	Agree	Agree	Neutral	Neutral	Agree	Strongly disagree	Agree	UNSAT	SAT	YES	NO
Female	28	18-29	Christainity	Bachelor's degree	nonhealthworkers	Business man/ woman	Ogun State	No		#50,000- #99,000	No		Yes	Yes	Media: Television/ Radio/ Newspaper, Social media, Friends/ family	No	Yes	sat	Yes	Agree	Strongly disagree	Agree	Agree	Agree	Neutral	Disagree	Disagree	Strongly disagree	Disagree	SAT	SAT	YES	YES
Female	27	18-29	Islam	Diploma	healthworkers	Healthworker	Ogun State	No		#50,000- #99,000	No		Maybe	Yes	Health worker	Yes	Yes	sat	Yes	Agree	Disagree	Neutral	Neutral	Agree	Neutral	Neutral	Disagree	Disagree	Agree	UNSAT	SAT	YES	NO
Female	72	>70	Islam	Diploma	healthworkers	Healthworker	Ogun State	No	Nill	#18,000- #49,000	Yes	Over 2months now	Yes	Yes	Health worker, Media: Television/ Radio/ Newspaper, Social media, Friends/ family	Yes	Yes	sat	Yes	Agree	Disagree	Agree	Agree	Agree	Strongly disagree	Strongly disagree	Agree	Strongly disagree	Disagree	SAT	SAT	YES	YES
Female	24	18-29	Islam	Bachelor's degree	nonhealthworkers	Unemployed	Ogun State	No		#18,000- #49,000	No		No	Yes	Media: Television/ Radio/ Newspaper	Yes	Not sure	sat	Yes	Strongly disagree	Agree	Neutral	Strongly Agree	Agree	Disagree	Neutral	Strongly Agree	Strongly disagree	Strongly disagree	UNSAT	UNSAT	NO	NO
Female	54	50-59	Christainity	Diploma	healthworkers	Healthworker	Ogun State	No		#100,000- #300,000	No		Maybe	Yes	Health worker	Yes	Yes	sat	Yes	Agree	Disagree	Agree	Agree	Agree	Strongly disagree	Strongly disagree	Neutral	Disagree	Neutral	SAT	SAT	YES	YES
Female	47	40-49	Christainity	Diploma	nonhealthworkers	Accountant	Ogun State	No		#100,000- #300,000	No		Maybe	Yes	Social media, Friends/ family	No	Not sure	unsat	No	Agree	Disagree	Neutral	Agree	Neutral	Strongly agree	Strongly agree	Neutral	Strongly disagree	Neutral	UNSAT	UNSAT	NO	NO
Female	32	30-39	Christainity	Diploma	healthworkers	Healthworker	Ogun State	No		#18,000- #49,000	No		No	Yes	Health worker	Yes	Not sure	sat	Yes	Strongly agree	Disagree	Agree	Agree	Agree	Agree	Agree	Agree	Disagree	Agree	UNSAT	UNSAT	NO	NO
Female	28	18-29	Christainity	Bachelor's degree	nonhealthworkers	Accountant	Ogun State	No		#100,000- #300,000	No		Yes	Yes	Media: Television/ Radio/ Newspaper	No	Yes	sat	Yes	Agree	Disagree	Neutral	Neutral	Neutral	Neutral	Neutral	Disagree	Disagree	Neutral	UNSAT	SAT	YES	NO
Female	36	30-39	Christainity	Masters and above	nonhealthworkers	Business man/ woman	Ogun State	No		>#300,000	No		No	Yes	Health worker, Media: Television/ Radio/ Newspaper, Social media	Yes	Not sure	sat	Yes	Agree	Disagree	Neutral	Agree	Neutral	Disagree	Disagree	Disagree	Strongly disagree	Agree	SAT	UNSAT	NO	YES
Female	32	30-39	Christainity	Diploma	healthworkers	Healthworker	Ogun State	No	Nill	#18,000- #49,000	No	Nill	No	Yes	Media: Television/ Radio/ Newspaper	Yes	Yes	sat	Yes	Neutral	Neutral	Neutral	Neutral	Neutral	Neutral	Neutral	Neutral	Neutral	Neutral	UNSAT	SAT	YES	NO
Male	47	40-49	Islam	Masters and above	nonhealthworkers	Lecturer/ Researcher	Ondo	No		#100,000- #300,000	No		Maybe	Yes	Media: Television/ Radio/ Newspaper	Yes	Yes	sat	Yes	Neutral	Neutral	Agree	Agree	Neutral	Neutral	Neutral	Neutral	Disagree	Agree	UNSAT	SAT	YES	NO
Female	30	30-39	Christainity	Bachelor's degree	healthworkers	Healthworker	Osun	No		#100,000- #300,000	No		No	Yes	Health worker	Yes	Not sure	unsat	No	Strongly agree	Disagree	Agree	Neutral	Strongly disagree	Neutral	Neutral	Agree	Disagree	Agree	UNSAT	UNSAT	NO	NO
Male	27	18-29	Islam	Bachelor's degree	nonhealthworkers	Unemployed	Osun	No		<#18,000	No		Maybe	Yes	Media: Television/ Radio/ Newspaper	No	Not sure	sat	Yes	Strongly agree	Disagree	Agree	Agree	Neutral	Neutral	Neutral	Disagree	Disagree	Agree	SAT	UNSAT	NO	YES
Male	30	30-39	Islam	Bachelor's degree	nonhealthworkers	Others	Osun	No		#18,000- #49,000	No		Maybe	Yes	Health worker, Media: Television/ Radio/ Newspaper, Social media, Friends/ family	Yes	Yes	sat	Yes	Agree	Disagree	Agree	Agree	Agree	Disagree	Disagree	Disagree	Strongly disagree	Disagree	SAT	SAT	YES	YES
Male	63	60-69	Christainity	Bachelor's degree	healthworkers	Healthworker	Osun	No		#100,000- #300,000	No		No	Yes	Health worker, Media: Television/ Radio/ Newspaper, Social media, Friends/ family	No	Yes	sat	Yes	Strongly agree	Disagree	Agree	Agree	Neutral	Neutral	Neutral	Disagree	Strongly disagree	Agree	SAT	UNSAT	NO	YES
Female	29	18-29	Christainity	Diploma	healthworkers	Healthworker	Osun	No	No	#18,000- #49,000	No	No	No	Yes	Health worker	Yes	No	unsat	No	Agree	Agree	Agree	Agree	Neutral	Neutral	Neutral	Neutral	Disagree	Strongly Agree	UNSAT	UNSAT	NO	NO
Male	25	18-29	Islam	Bachelor's degree	healthworkers	Healthworker	Osun	No		#100,000- #300,000	No		Maybe	Yes	Health worker, Social media	Yes	Not sure	sat	Yes	Disagree	Disagree	Agree	Agree	Agree	Disagree	Disagree	Disagree	Disagree	Agree	SAT	SAT	YES	YES
Male	45	40-49	Christainity	Masters and above	healthworkers	Healthworker	Oyo State	No		>#300,000	No		Maybe	Yes	Health worker, Media: Television/ Radio/ Newspaper, Social media, Friends/ family	Yes	Not sure	sat	Yes	Agree	Strongly disagree	Neutral	Neutral	Neutral	Agree	Agree	Agree	Strongly disagree	Neutral	UNSAT	SAT	YES	NO
Female	48	40-49	Christainity	Masters and above	healthworkers	Healthworker	Oyo State	No		#100,000- #300,000	No		No	Yes	Media: Television/ Radio/ Newspaper, Social media	Yes	Not sure	unsat	No	Strongly disagree	Neutral	Disagree	Neutral	Strongly disagree	Agree	Agree	Agree	Disagree	Strongly Agree	UNSAT	UNSAT	NO	NO
Male	38	30-39	Islam	Bachelor's degree	healthworkers	Healthworker	Oyo State	No		#100,000- #300,000	No		Maybe	Yes	Health worker	No	Yes	sat	Yes	Strongly agree	Disagree	Strongly agree	Strongly Agree	Strongly Agree	Strongly disagree	Strongly disagree	Disagree	Strongly disagree	Agree	SAT	SAT	YES	YES
Female	36	30-39	Christainity	Masters and above	nonhealthworkers	Lecturer/ Researcher	Oyo State	No		#18,000- #49,000	No		Maybe	Yes	Media: Television/ Radio/ Newspaper	No	Not sure	unsat	No	Strongly disagree	Disagree	Neutral	Neutral	Neutral	Agree	Agree	Agree	Disagree	Agree	UNSAT	UNSAT	NO	NO
Female	30	30-39	Christainity	Bachelor's degree	nonhealthworkers	Business man/ woman	Oyo State	Yes	Asthma	#50,000- #99,000	No		Maybe	Yes	Media: Television/ Radio/ Newspaper, Social media	No	Not sure	unsat	No	Neutral	Neutral	Neutral	Neutral	Neutral	Neutral	Neutral	Strongly Agree	Neutral	Strongly Agree	UNSAT	UNSAT	NO	NO
Female	20	18-29	Islam	Secondary	nonhealthworkers	Student	Oyo State	No		<#18,000	No		Maybe	Yes	Social media	Yes	No	sat	Yes	Strongly agree	Strongly disagree	Strongly agree	Strongly Agree	Agree	Neutral	Neutral	Neutral	Neutral	Disagree	SAT	SAT	YES	YES
Male	40	40-49	Islam	Bachelor's degree	healthworkers	Healthworker	Oyo State	No		#100,000- #300,000	No		Maybe	Yes	Media: Television/ Radio/ Newspaper	No	Yes	sat	Yes	Strongly agree	Disagree	Agree	Agree	Agree	Disagree	Disagree	Disagree	Strongly disagree	Disagree	SAT	SAT	YES	YES
Male	40	40-49	Islam	Bachelor's degree	healthworkers	Healthworker	Oyo State	No		#100,000- #300,000	No		Maybe	Yes	Media: Television/ Radio/ Newspaper	No	Yes	sat	Yes	Strongly agree	Disagree	Agree	Agree	Agree	Disagree	Disagree	Disagree	Strongly disagree	Disagree	SAT	SAT	YES	YES
Male	40	40-49	Islam	Masters and above	nonhealthworkers	Lecturer/ Researcher	Oyo State	No		#100,000- #300,000	No		No	Yes	Friends/ family	Yes	Yes	sat	Yes	Strongly agree	Strongly disagree	Strongly agree	Agree	Strongly Agree	Strongly disagree	Strongly disagree	Strongly disagree	Strongly disagree	Strongly disagree	SAT	SAT	YES	YES
Male	30	30-39	Islam	Diploma	nonhealthworkers	Others	Oyo State	No		#18,000- #49,000	No		No	Yes	Media: Television/ Radio/ Newspaper	Yes	No	unsat	No	Agree	Disagree	Disagree	Disagree	Disagree	Agree	Agree	Agree	Disagree	Agree	UNSAT	UNSAT	NO	NO
Female	37	30-39	Islam	Bachelor's degree	nonhealthworkers	Teacher	Oyo State	No		#50,000- #99,000	No		Maybe	Yes	Health worker, Media: Television/ Radio/ Newspaper, Social media	Yes	Not sure	unsat	No	Agree	Disagree	Neutral	Neutral	Agree	Neutral	Neutral	Neutral	Strongly disagree	Neutral	SAT	SAT	YES	YES
Male	41	40-49	Christainity	Diploma	nonhealthworkers	Business man/ woman	Oyo State	No		#18,000- #49,000	No		Maybe	Yes	Media: Television/ Radio/ Newspaper, Social media	No	Yes	sat	Yes	Agree	Disagree	Agree	Agree	Agree	Disagree	Disagree	Disagree	Disagree	Disagree	SAT	SAT	YES	YES
Male	38	30-39	Islam	Masters and above	nonhealthworkers	Lecturer/ Researcher	Oyo State	No		#100,000- #300,000	No		Maybe	Yes	Media: Television/ Radio/ Newspaper	No	Yes	sat	Yes	Agree	Strongly disagree	Agree	Agree	Disagree	Agree	Agree	Neutral	Disagree	Neutral	UNSAT	SAT	YES	NO
Male	35	30-39	Christainity	Masters and above	nonhealthworkers	Business man/ woman	Oyo State	No	Not applicable	#100,000- #300,000	No	Not applicable	Maybe	Yes	Media: Television/ Radio/ Newspaper	No	Not sure	sat	Yes	Strongly agree	Neutral	Neutral	Neutral	Neutral	Agree	Neutral	Agree	Disagree	Agree	UNSAT	UNSAT	NO	NO
Female	32	30-39	Christainity	Masters and above	nonhealthworkers	Business man/ woman	Oyo State	No		#18,000- #49,000	No		Maybe	Yes	Media: Television/ Radio/ Newspaper	Yes	Yes	sat	Yes	Agree	Disagree	Agree	Agree	Neutral	Neutral	Neutral	Neutral	Disagree	Neutral	SAT	SAT	YES	YES
Male	37	30-39	Islam	Bachelor's degree	nonhealthworkers	Teacher	Oyo State	No		#100,000- #300,000	No		No	Yes	Media: Television/ Radio/ Newspaper	Yes	Not sure	unsat	No	Agree	Neutral	Disagree	Disagree	Disagree	Agree	Agree	Neutral	Strongly disagree	Agree	UNSAT	UNSAT	NO	NO
Male	52	50-59	Islam	Masters and above	healthworkers	Healthworker	Oyo State	No		>#300,000	No		Yes	Yes	Media: Television/ Radio/ Newspaper	Yes	Yes	sat	Yes	Strongly agree	Strongly disagree	Agree	Agree	Agree	Strongly disagree	Strongly disagree	Neutral	Strongly disagree	Neutral	SAT	SAT	YES	YES
Female	38	30-39	Islam	Masters and above	nonhealthworkers	Business man/ woman	Oyo State	No		#18,000- #49,000	No		Maybe	Yes	Health worker, Social media, Friends/ family	No	Not sure	sat	Yes	Agree	Disagree	Agree	Agree	Neutral	Neutral	Neutral	Neutral	Disagree	Neutral	SAT	UNSAT	NO	YES
Male	28	18-29	Christainity	Bachelor's degree	healthworkers	Healthworker	Oyo State	No		>#300,000	No		No	Yes	Health worker, Media: Television/ Radio/ Newspaper, Social media, Friends/ family	Yes	Yes	sat	Yes	Strongly agree	Strongly disagree	Strongly agree	Strongly Agree	Agree	Disagree	Disagree	Neutral	Strongly disagree	Strongly Agree	SAT	SAT	YES	YES
Female	71	>70	Islam	Bachelor's degree	healthworkers	Healthworker	Oyo State	No		#100,000- #300,000	No		No	Yes	Health worker, Social media	Yes	Yes	sat	Yes	Strongly agree	Disagree	Strongly agree	Strongly Agree	Strongly Agree	Disagree	Disagree	Agree	Strongly disagree	Agree	SAT	SAT	YES	YES
Male	39	30-39	Christainity	Bachelor's degree	healthworkers	Healthworker	Oyo State	No		#100,000- #300,000	No		No	Yes	Health worker	Yes	Yes	sat	Yes	Agree	Strongly disagree	Agree	Agree	Agree	Agree	Agree	Disagree	Disagree	Disagree	SAT	SAT	YES	YES
Male	22	18-29	Islam	Bachelor's degree	healthworkers	Healthworker	Oyo State	No		#100,000- #300,000	No		Yes	Yes	Social media	No	Yes	sat	Yes	Agree	Disagree	Agree	Agree	Disagree	Strongly agree	Strongly agree	Neutral	Disagree	Neutral	UNSAT	SAT	YES	NO
Male	58	50-59	Islam	Masters and above	healthworkers	Healthworker	Oyo State	No		#100,000- #300,000	No		No	Yes	Health worker	Yes	Yes	sat	Yes	Strongly disagree	Strongly disagree	Strongly agree	Strongly Agree	Strongly Agree	Neutral	Neutral	Neutral	Strongly disagree	Strongly disagree	SAT	SAT	YES	YES
Female	25	18-29	Islam	Bachelor's degree	healthworkers	Healthworker	Oyo State	No		#18,000- #49,000	No		Maybe	Yes	Health worker, Media: Television/ Radio/ Newspaper, Social media	Yes	Not sure	unsat	No	Agree	Disagree	Disagree	Disagree	Disagree	Agree	Agree	Agree	Strongly disagree	Strongly Agree	UNSAT	SAT	YES	NO
Female	39	30-39	Christainity	Bachelor's degree	healthworkers	Healthworker	Oyo State	No		#100,000- #300,000	No		Maybe	Yes	Media: Television/ Radio/ Newspaper	Yes	Yes	sat	Yes	Agree	Strongly disagree	Agree	Agree	Agree	Agree	Agree	Agree	Strongly disagree	Disagree	SAT	SAT	YES	YES
Male	43	40-49	Islam	Bachelor's degree	healthworkers	Healthworker	Oyo State	No		#100,000- #300,000	No		No	Yes	Health worker, Social media	No	Not sure	sat	Yes	Strongly agree	Neutral	Neutral	Neutral	Neutral	Neutral	Neutral	Neutral	Strongly disagree	Neutral	UNSAT	UNSAT	NO	NO
Male	55	50-59	Christainity	Masters and above	healthworkers	Healthworker	Oyo State	No		#100,000- #300,000	No		No	Yes	Media: Television/ Radio/ Newspaper, Social media	No	Yes	sat	Yes	Strongly agree	Strongly disagree	Agree	Agree	Agree	Agree	Agree	Disagree	Strongly disagree	Disagree	SAT	UNSAT	NO	YES
Male	37	30-39	Islam	Masters and above	nonhealthworkers	Business man/ woman	Oyo State	No		#50,000- #99,000	No		Maybe	Yes	Friends/ family	Yes	Not sure	unsat	No	Strongly agree	Disagree	Agree	Agree	Agree	Strongly disagree	Strongly disagree	Disagree	Strongly disagree	Agree	SAT	SAT	YES	YES
Female	30	30-39	Islam	Masters and above	healthworkers	Healthworker	Oyo State	No		#50,000- #99,000	No		Maybe	Yes	Social media, Friends/ family	No	Yes	sat	Yes	Strongly disagree	Neutral	Strongly agree	Strongly Agree	Strongly Agree	Disagree	Strongly disagree	Strongly disagree	Strongly disagree	Agree	SAT	SAT	YES	YES
Female	38	50-59	Christainity	Diploma	healthworkers	Healthworker	Oyo State	No	Not applicable	#100,000- #300,000	No	Not applicable	No	Yes	Health worker, Media: Television/ Radio/ Newspaper, Social media, Friends/ family, NGO's	Yes	Yes	sat	Yes	Strongly agree	Strongly disagree	Strongly agree	Strongly Agree	Strongly Agree	Strongly disagree	Strongly disagree	Strongly disagree	Strongly disagree	Strongly disagree	SAT	SAT	YES	YES
Female	32	40-49	Christainity	Bachelor's degree	healthworkers	Healthworker	Oyo State	No		#100,000- #300,000	No		No	Yes	Health worker	Yes	Yes	sat	Yes	Strongly agree	Disagree	Strongly agree	Strongly Agree	Strongly Agree	Strongly disagree	Strongly disagree	Disagree	Strongly disagree	Strongly disagree	SAT	SAT	YES	YES
Female	50	50-59	Islam	Masters and above	healthworkers	Healthworker	Oyo State	No		#100,000- #300,000	No		No	Yes	Health worker	Yes	Yes	sat	Yes	Strongly agree	Strongly Agree	Strongly agree	Strongly Agree	Agree	Neutral	Neutral	Strongly disagree	Strongly disagree	Strongly disagree	SAT	SAT	YES	YES
Female	76	>70	Christainity	Masters and above	healthworkers	Healthworker	Oyo State	No		#50,000- #99,000	No		No	Yes	Media: Television/ Radio/ Newspaper, Social media	Yes	Not sure	sat	Yes	Neutral	Neutral	Disagree	Disagree	Neutral	Neutral	Neutral	Agree	Strongly disagree	Neutral	UNSAT	UNSAT	NO	NO
Female	40	40-49	Christainity	Diploma	healthworkers	Healthworker	Oyo State	No		#18,000- #49,000	No		Maybe	Yes	Health worker	Yes	Yes	sat	Yes	Strongly agree	Agree	Strongly agree	Strongly Agree	Strongly Agree	Disagree	Disagree	Agree	Disagree	Disagree	SAT	SAT	YES	YES
Male	35	30-39	Christainity	Bachelor's degree	healthworkers	Healthworker	Oyo State	No		#100,000- #300,000	No		No	Yes	Health worker, Friends/ family	No	Yes	sat	Yes	Strongly disagree	Strongly disagree	Strongly agree	Agree	Agree	Disagree	Disagree	Disagree	Disagree	Disagree	SAT	UNSAT	NO	YES
Male	70	>70	Christainity	Bachelor's degree	healthworkers	Healthworker	Oyo State	No		#100,000- #300,000	No		No	Yes	Health worker, Social media	Yes	Yes	sat	Yes	Strongly agree	Strongly disagree	Strongly agree	Strongly Agree	Strongly Agree	Strongly disagree	Strongly disagree	Strongly disagree	Strongly disagree	Strongly disagree	SAT	SAT	YES	YES
Female	36	30-39	Christainity	Bachelor's degree	nonhealthworkers	Accountant	Oyo State	No		#18,000- #49,000	No		Maybe	Yes	Social media	Yes	Not sure	unsat	No	Agree	Neutral	Disagree	Disagree	Disagree	Strongly agree	Strongly agree	Strongly Agree	Agree	Strongly Agree	UNSAT	SAT	YES	NO
Female	42	40-49	Islam	Bachelor's degree	nonhealthworkers	Teacher	Oyo State	No		#50,000- #99,000	No		Maybe	Yes	Health worker, Media: Television/ Radio/ Newspaper, Social media, Friends/ family	No	No	unsat	No	Agree	Agree	Disagree	Neutral	Disagree	Strongly agree	Agree	Agree	Strongly disagree	Strongly Agree	UNSAT	UNSAT	NO	NO
Female	48	40-49	Islam	Masters and above	healthworkers	Healthworker	Oyo State	No		>#300,000	No		Yes	Yes	Media: Television/ Radio/ Newspaper	Yes	Yes	sat	Yes	Strongly disagree	Strongly disagree	Agree	Agree	Agree	Agree	Agree	Agree	Disagree	Agree	UNSAT	SAT	YES	NO
Male	28	18-29	Unaffiliated	Masters and above	nonhealthworkers	Lecturer/ Researcher	Oyo State	No		#50,000- #99,000	No		No	Yes	Health worker, Media: Television/ Radio/ Newspaper, Social media	No	Yes	sat	Yes	Strongly disagree	Neutral	Agree	Agree	Agree	Disagree	Disagree	Neutral	Strongly disagree	Agree	UNSAT	UNSAT	NO	NO
Female	18	18-29	Christainity	Secondary	nonhealthworkers	Student	Oyo State	No	Nil	<#18,000	No	Nil	Maybe	Yes	Social media	Yes	Not sure	unsat	No	Agree	Disagree	Agree	Agree	Agree	Neutral	Neutral	Agree	Disagree	Agree	UNSAT	SAT	YES	NO
Female	74	>70	Islam	Masters and above	healthworkers	Healthworker	Oyo State	No		>#300,000	No		Yes	Yes	Health worker	Yes	Yes	sat	Yes	Agree	Disagree	Agree	Agree	Agree	Agree	Agree	Agree	Strongly disagree	Agree	UNSAT	SAT	YES	NO
Male	46	40-49	Christainity	Masters and above	nonhealthworkers	Others	Oyo State	No		>#300,000	No		Yes	Yes	Friends/ family	Yes	Yes	sat	Yes	Agree	Disagree	Agree	Agree	Agree	Agree	Agree	Agree	Disagree	Disagree	UNSAT	SAT	YES	NO
Female	29	18-29	Christianity	Bachelor's degree	nonhealthworkers	Others	Oyo State	No		#100,000- #300,000	No		Maybe	Yes	Social media	Yes	Not sure	unsat	No	Neutral	Disagree	Neutral	Neutral	Neutral	Agree	Agree	Agree	Disagree	Agree	UNSAT	SAT	YES	NO
Female	47	40-49	Christainity	Bachelor's degree	healthworkers	Healthworker	Rivers	No		>#300,000	No		No	Yes	Health worker	No	Not sure	unsat	No	Agree	Agree	Disagree	Disagree	Disagree	Agree	Neutral	Agree	Disagree	Agree	UNSAT	UNSAT	NO	NO
Male	44	40-49	Islam	Bachelor's degree	nonhealthworkers	Government official	Rivers	No		#18,000- #49,000	No		Yes	Yes	Media: Television/ Radio/ Newspaper	No	Not sure	sat	Yes	Agree	Neutral	Neutral	Neutral	Neutral	Neutral	Neutral	Neutral	Disagree	Neutral	UNSAT	UNSAT	NO	NO
Female	18	18-29	Christainity	Secondary	nonhealthworkers	Student	Rivers	No		#18,000- #49,000	No		Yes	Yes	Media: Television/ Radio/ Newspaper, Social media, Friends/ family	No	Not sure	sat	Yes	Agree	Disagree	Neutral	Neutral	Disagree	Neutral	Neutral	Neutral	Disagree	Strongly Agree	UNSAT	UNSAT	NO	NO
Female	42	40-49	Christainity	Bachelor's degree	nonhealthworkers	Teacher	Rivers	No		<#18,000	No		Maybe	Yes	Health worker, Media: Television/ Radio/ Newspaper, Social media	No	Yes	sat	Yes	Agree	Neutral	Agree	Agree	Agree	Neutral	Neutral	Neutral	Disagree	Agree	UNSAT	SAT	YES	NO
Male	44	40-49	Islam	Masters and above	nonhealthworkers	Lecturer/ Researcher	Sokoto	No		#100,000- #300,000	No		No	Yes	Health worker	Yes	Yes	sat	Yes	Strongly agree	Strongly disagree	Strongly agree	Strongly Agree	Strongly Agree	Strongly disagree	Strongly disagree	Disagree	Strongly disagree	Disagree	SAT	SAT	YES	YES
Male	30	30-39	Islam	Bachelor's degree	healthworkers	Healthworker	Sokoto	No		#100,000- #300,000	No		Maybe	Yes	Health worker, Media: Television/ Radio/ Newspaper, Social media	Yes	Not sure	sat	Yes	Agree	Neutral	Neutral	Neutral	Neutral	Neutral	Neutral	Agree	Disagree	Agree	UNSAT	SAT	YES	NO
Female	48	40-49	Islam	Masters and above	healthworkers	Healthworker	Sokoto	No		>#300,000	No		Maybe	Yes	Health worker, Media: Television/ Radio/ Newspaper, Social media, Friends/ family	Yes	Yes	sat	Yes	Agree	Strongly disagree	Agree	Agree	Agree	Disagree	Disagree	Agree	Strongly disagree	Agree	SAT	SAT	YES	YES
Female	35	30-39	Unaffiliated	Masters and above	healthworkers	Healthworker	Taraba	No		#100,000- #300,000	No		No	Yes	Media: Television/ Radio/ Newspaper, Social media	Yes	Not sure	unsat	No	Strongly agree	Strongly Agree	Agree	Agree	Neutral	Neutral	Neutral	Strongly Agree	Neutral	Agree	UNSAT	UNSAT	NO	NO
Male	36	30-39	Christainity	Masters and above	nonhealthworkers	Student	Taraba	No		#50,000- #99,000	No		Maybe	Yes	Health worker	No	Not sure	sat	Yes	Agree	Disagree	Agree	Agree	Agree	Neutral	Agree	Agree	Disagree	Agree	UNSAT	UNSAT	NO	NO
Male	49	40-49	Christainity	Masters and above	healthworkers	Healthworker	Taraba	No		#100,000- #300,000	No		Maybe	Yes	Health worker, Media: Television/ Radio/ Newspaper, Social media, Friends/ family	No	Yes	sat	Yes	Strongly agree	Strongly disagree	Strongly agree	Agree	Strongly Agree	Strongly disagree	Strongly disagree	Strongly disagree	Strongly disagree	Disagree	SAT	SAT	YES	YES
Female	25	18-29	Islam	Bachelor's degree	nonhealthworkers	Student	Yobe	No		<#18,000	No		Maybe	Yes	Media: Television/ Radio/ Newspaper, Social media, Friends/ family	Yes	Yes	sat	Yes	Strongly agree	Strongly disagree	Strongly agree	Strongly Agree	Strongly Agree	Disagree	Disagree	Agree	Strongly disagree	Disagree	SAT	SAT	YES	YES
